# Supplementary material for: Elucidating the evolutionary history and expression patterns of nucleoside phosphorylase paralogs (vegetative storage proteins) in Populus and the plant kingdom
Source: BMC Plant Biol. 2013 Aug 19;13:118. doi: 10.1186/1471-2229-13-118 (PMC3751785; doi:10.1186/1471-2229-13-118)
Supplement: Additional file 1: Table S6 — Known cis-regulatory elements that correspond to matching predicted motifs. Includes cis-regulatory element (CRE) name, sequence, CRE database and additional functional information. [file 1471-2229-13-118-S1.xls]

## Sheet: Sheet1
CRE name	Sequence	CRE database	Expanded Function
AG	AAATCCAAATACTTCGTA ACTACCAAAGAACTTATT ATATCCAAATACTTCGTA CTACCCAAAGTTTTGTAA	TRANSFAC	Binding region for TF AGAMOUS, expressed in flowers
	CTCACCAAACCCACAATC
AGL3	AACCCCATAGAAAAAAAA	TRANSFAC	AGAMOUS-like, expressed in vegetative and floral above ground tissue
	ACATCCATACAAATTTAT ACGTCCATACAAATTTAT CTCACCATATTTCATTCA TAAGCCATAAAACATTTC TCTTCCATATGAAATTCA
ANT	AACTCTCCCCGAAG GGTTTACCCCGACA TCCCCCGCCCGACA	TRANSFAC	Binding region for ANT (a member of AP2/EREBP TFs)
ARR10	AGATTTTA	JASPER	Binding region for transcriptional activator ARR10, involved in two component regulation and possible cytokinin signalling
Athb-1	AAAAAATTATCACA	TRANSFAC	Multiple sequences found bound to a bacterially expressed AtHB-1. Involved in cell differentiation in leaves, expressed in leaves
	AAAAAATTATGAAG
	AAAAAATTATGCTG
	AAACTATTATTTAT
	AAATAATTATCACT
	AAATAATTATTAAT
	AAATAATTATTTGT
	AACCAATTATATTT
	AACTAATTATAAAA
	AATAAATTATGAAA
	AATAAATTATGAAG
	AATATATTATGATA
	AATATATTATTTAA
	AATATATTATTTTA
	AATTAATTATTTTG
	ACAAAATTATACAT
	ACCTAATTATCAAT
	AGGAAATTATCAAA
	AGTAAATTATCAAA
	ATAAAATTATGACG
	ATAAAATTATGTAA
	ATAGAATTATAGGT
	ATATAATTATTTAT
	ATCATATTATAAAA
	ATTACATTATTCAT
	ATTTAATTATCAAG
	ATTTAATTATTTTA
	CACTAATTATTAAA
	CATATATTATAACT
	CATGAATTATGATT
	CGGTAATTATTTTG
	CGTCAATTATAACA
	CTCATATTATTTCT
	CTTACATTATAATT
	GAAAAATTATGGAA
	GAAATATTATATTA
	GACTAATTATCGGC
	GAGAAATTATGGAA
	GTTAAATTATACAT
	GTTGGATTATGCTC
	GTTTCATTATCAAC
	TAATAATTATATGA
	TAATTATTATATTT
	TAATTATTATCTTT
	TATCAATTATCAAC
	TATTCATTATCAAT
	TCTAAATTATCATA
	TCTTCATTATACAG
	TGCTAATTATTGTC
	TGTTAATTATAAGA
	TTAAAATTATGGCA
	TTATAATTATTTTA
	TTTCAATTATATGT
	TTTGCATTATCATT
	TTTTAATTATTATA
	TTTTAATTATTATC
Athb-5	TAATTATTA	TRANSFAC	Expressed in vegetative tissues, preferentially in leaf tissues. Not thought to primarily function in embryogenesis or organogenesis but in mature vegetative tissues.
	TAATTATTG
	TAATTATTT
	TAATTATTT
Athb-9	AAAGAACATGATTGACTTA	TRANSFAC	Multiple sequences found bound to a bacterially expressed AtHB-9, possibly involved in dorsiventral patterning of lateral organs (such as leaves).
	AATTTATATGATTTAGATG
	ATATATTATGATATAAAAT
	ATGAATTATGATTATACGA
	CTAGGATATGATTTGTTCG
	GATAAATATGATTTGCCTT
	GGCATCCATGATAGGTCCA
	TCCATGAATGATCATTCAT
	TCGCTAGATGATCTCTATA
	TTAAATAATGATGGATATT
	TTAACATATGATTGTGGGT
	TTTTCATATGATTTTCTTC
	AAAAAAAATGATAAAATCC
	ATCTTGCATGATCATGAAA
	GGCATCCATGATAGGTCCA
bZIP910	AAATTATGACGA	TRANSFAC	BZIP protein from snapdragon.
	CTCACTTGACGC
C8GCARGAT	CATTAATTAG	PLACE	MADS-doman TF (AGL15). Possibly involved in GA metabolic signalling.
	CTAATTATTG
	CTTAATTAAG
CARGCW8GAT	CATTAATTAG	PLACE	MADS-doman TF (AGL15). Possibly involved in GA metabolic signalling.
	CTAATTATTG
	CTTAATTAAG
CDC5	GCATCAGCATA	TRANSFAC	Multiple sequences found bound to a bacterially expressed AtCDC5. AtCDC5 is expressed to high levels in shoot and root meristems. Required for function of shoot apical meristem. Silencing accelerates cell death in leaves. Possibly involved in cell cycle regulation.
	GCATCAGCATC
CIACADIANLELHC	CAAATATATC	PLACE	Region necessary for circadian expression of ligh harvesting complex gene
ERELEE4	ATTTCAAA	PLACE	Ethylene responsive element, senescence-related expression
GMHDLGMVSPB	CATTAATTAG	PLACE	Binding region for GmHdl56/GmHd157, found in the promoter vegetative storage protein conferring function vacuolar glycoprotein acid phosphatase in soybean
HMG-IY	AAAAAAAAAAAGAAAT	JASPER	Multiple sequences for binding regions of protein similar to histone H1/H5 family
	AAAAAAAAATAATAAT
	AAAAAAAAATCAAAAT
	AAAAAAAAGAAAAAGA
	AAAAAAAAGAAAAAGA
	AAAAAGAGAAAAAAAA
	AAAAGAGAAAAAAAAC
	AAATAGAAAAAAAAAA
	AATAGAAAAAAAAAAA
	AATTAAAAAAAAAAGA
	AATTGAAAAAAAAAAC
	AATTGGAAAAAAAAGT
	AGAAAAAGAAAAAAAA
	CAAGAAATAAAAAAAA
	CCATAGAAAAAAAAAT
	GAAAAAGAAAAAAAAT
	TAAAAAAAAAAGAAAA
	TATTAAAAAAAAAAGA
	TCATAGAAAAAAAAAA
MYB.ph3	AAACAATTT	JASPER	Possible binding regions for petal epidermis-specific MYB TF, possibly GA regulated. MYB.ph3 may bind chromatin
	AAACTAATT
	AAACTATTA
	AAACTATTT
	TAACTAATT
	AAAGTTTAGTTCC	TRANSFAC
	AACAAATAGTTAA
	AACAAATAGTTCT
	AGATTTTAGTTTT
	ATTAACTAGTTGC
	CATAAATAGTTTG
	GACAAATAGTTAT
O2	TCATTATACAGTGATT	TRANSFAC	Possible binding regions for Opaque-2 found in Maize endosperm.
	TCATTATCAACTGAAG
	TCATTATCAATTATCA
	TCATTCATCTTAAATA
	TCATTCTTGAAATAGA
	TCATTGACTTGTTCTA
	TCATTGTTTCAAGTGA
	TCATTTAAATCATATA
	TCATTTAACAAGTATT
	TCATTTAATTATCAAG
	TCATTTCAACACTACG
	TCATTTCCAACTTCAT
	TCATTTCCAATCTTTT
	TCATTTTAACAATATA
	TCATTAGACCGAGAGA
	TCATTGGCGGCTTTTT
	TCATTTCAGCACCCTA
PIF3	AAAATCCACGTCATCACA	TRANSFAC	Regions present in many light-regulated gene promoters, binds to PIF3. PhyB can bind to PIF3.
	ATGTGCCACGTCACTATA
	ATGTGTCACGTCACTGTA
	TGTGACCACGTACGAAAG
RAV1	CGACAACATGTA	TRANSFAC	RAV1, may be negative regulator of plant development, down-reg by brassinosteroids, touch-induced, cold-induced, positively regulates leaf senescence, induced by bacterial disease, drought and salt stress. All tissues, lowest in flowers. Ethylene mediated signalling.
	GAGCAACATGTA
	TTTCAACAACGT
	TTTCAACAATTT
	TTTCAACACTAC
	CCACAACACACA
	GGCCAACAAAAA
	TACCAACACAGG
	TATCAACATCCA
	TCACAACACATC
	TTACAACATCCT
RYREPEATVFLEB4	CATGCATG	PLACE	Found in seed proteins, binding region of FUS3 and TRAB1. ABA and auxin responsive.
SQUA	ACTTAATTAGAAAA	JASPER	Possible binding regions for SQUA TF, required for inflorescence development
	CTTTTTTAAGAAAA
UPRE2AT	CCACGTCATC	PLACE	Region found in promoters of many genes (plant and mammalian) associated with ER stress
UPRMOTIFIAT	CCACGTCA	PLACE
