# Supplementary material for: Elucidating the evolutionary history and expression patterns of nucleoside phosphorylase paralogs (vegetative storage proteins) in Populus and the plant kingdom
Source: BMC Plant Biol. 2013 Aug 19;13:118. doi: 10.1186/1471-2229-13-118 (PMC3751785; doi:10.1186/1471-2229-13-118)
Supplement: Additional file 2: Table S5 — Phylogenetic tree identifiers. Identifiers from Figure 7 corresponding to the Phytozome locus or NCBI sequence identifier. [file 1471-2229-13-118-S2.xls]

## Sheet: Sheet1
Tree identifier	Phytozome or NCBI identifier	Taxonomic family
Aegilops tauschii (1)	EMT22529_1	Poaceae
Aegilops tauschii (2)	EMT26191_1	Poaceae
Aquilegia coerulea (1)	AcoGoldSmith_v1_007822m	Ranunculaceae
Aquilegia coerulea(2)	AcoGoldSmith_v1_008107m	Ranunculaceae
Arabidopsis lyrata (1)	354336	Brassicaceae
Arabidopsis lyrata (2)	491863	Brassicaceae
Arabidopsis lyrata (3)	492412	Brassicaceae
Arabidopsis thaliana (1)	AT4G24340	Brassicaceae
Arabidopsis thaliana (2)	AT4G24350	Brassicaceae
Arabidopsis thaliana (3)	AT4G28940	Brassicaceae
Brachypodium distachyon (1)	Bradi1g51710	Poaceae
Brachypodium distachyon (2)	Bradi2g07760	Poaceae
Brassica rapa (1)	Bra011070	Brassicaceae
Brassica rapa (2)	Bra013793	Brassicaceae
Brassica rapa (3)	Bra013794	Brassicaceae
Bruguiera gymnorhiza (1)	gi_171451984	Rhizophoraceae
Capsella rubella (1)	Carubv10005161m	Brassicaceae
Capsella rubella (2)	Carubv10007645m	Brassicaceae
Capsella rubella (3)	Carubv10007687m	Brassicaceae
Carica papaya (1)	evm_TU_supercontig_128_63	Caricaceae
Cicer arietinum (1)	XP_004513011_1	Fabaceae
Cicer arietinum (2)	gi_502163987	Fabaceae
Citrus clementina (1)	clementine0_9_013074m	Rutaceae
Citrus sinensis (1)	orange1_1g019168m	Rutaceae
Clostridium saccharolyticum (1)	gi_302384499	Clostridiaceae
Cucumis sativus (1)	Cucsa_332440	Cucurbitaceae
Eucalyptus grandis (1)	EucgrC01273	Myrtaceae
Eucalyptus grandis (2)	EucgrC02910	Myrtaceae
Eucalyptus grandis (3)	EucgrC02911	Myrtaceae
Eucalyptus grandis (4)	EucgrC02912	Myrtaceae
Eucalyptus grandis (5)	EucgrC03808	Myrtaceae
Eucalyptus grandis (6)	EucgrD02406	Myrtaceae
Eucalyptus grandis (7)	EucgrL02649	Myrtaceae
Eucalyptus grandis (8)	Eucgr_C01272	Myrtaceae
Fragaria vesca (1)	mrna08820_1_v1_0_hybrid	Rosaceae
Fragaria vesca (2)	mrna08821_1_v1_0_hybrid	Rosaceae
Fragaria vesca (3)	mrna08822_1_v1_0_hybrid	Rosaceae
Fragaria vesca (4)	mrna08823_1_v1_0_hybrid	Rosaceae
Glycine max (1)	Glyma06g08860	Fabaceae
Glycine max (2)	Glyma07g09200	Fabaceae
Glycine max (3)	Glyma07g09220	Fabaceae
Gossypium raimondii (1)	Gorai_001G006700	Malvaceae
Gossypium raimondii (2)	Gorai_001G027100	Malvaceae
Gossypium raimondii (3)	Gorai_011G233500	Malvaceae
Hordeum vulgare (1)	gi_326503550	Poaceae
Hordeum vulgare (2)	gi_326526309	Poaceae
Linum usitatissimum (1)	Lus10023668	Linaceae
Linum usitatissimum (2)	Lus10028834	Linaceae
Linum usitatissimum (3)	Lus10034939	Linaceae
Lotus japonicus (1)	AFK33817_1	Fabaceae
Malus x domestica (1)	MDP0000276176	Rosaceae
Malus x domestica (2)	MDP0000319502	Rosaceae
Malus x domestica (3)	MDP0000379203	Rosaceae
Malus x domestica (4)	MDP0000640395	Rosaceae
Malus x domestica (5)	MDP0000720196	Rosaceae
Malus x domestica (6)	MDP0000896135	Rosaceae
Manihot esculenta (1)	cassava4_1_010849m	Euphorbiaceae
Manihot esculenta (10)	cassava4_1_029121m	Euphorbiaceae
Manihot esculenta (2)	cassava4_1_011513m	Euphorbiaceae
Manihot esculenta (3)	cassava4_1_012024m	Euphorbiaceae
Manihot esculenta (4)	cassava4_1_012172m	Euphorbiaceae
Manihot esculenta (5)	cassava4_1_012283m	Euphorbiaceae
Manihot esculenta (6)	cassava4_1_016574m	Euphorbiaceae
Manihot esculenta (7)	cassava4_1_021711m	Euphorbiaceae
Manihot esculenta (8)	cassava4_1_022576m	Euphorbiaceae
Manihot esculenta (9)	cassava4_1_022755m	Euphorbiaceae
Medicago truncatula (1)	AC225517_5_1	Fabaceae
Medicago truncatula (2)	AC233783_18_1	Fabaceae
Mimulus guttatus (1)	mgv1a009063m	Scrophulariaceae
Mimulus guttatus (2)	mgv1a009527m	Scrophulariaceae
Oceanobacillus sp Ndiop (1)	gi_498336831	Bacillaceae
Oryza sativa (1)	LOC_Os01g12940	Poaceae
Oryza sativa (2)	LOC_Os05g13970	Poaceae
Oryza sativa (3)	LOC_Os06g02210	Poaceae
Paenibacillus elgii (1)	gi_498184019	Paenibacillaceae
Panicum virgatum (1)	Pavirv00002894m	Poaceae
Panicum virgatum (2)	Pavirv00033122m	Poaceae
Panicum virgatum (3)	Pavirv00040257m	Poaceae
Phaseolus vulgaris (1)	Phvul_009G108300	Fabaceae
Picea abies (1)	MA_10428395g0010	Pinaceae
Picea abies (2)	MA_113484g0010	Pinaceae
Picea abies (3)	MA_122910g0010	Pinaceae
Picea abies (4)	MA_6189150g0010	Pinaceae
Picea sitchensis (1)	gi_148906549	Pinaceae
Populus deltoides (1)	gi_728986	Salicaceae
Populus deltoides (2)	gi_728987	Salicaceae
Populus tremula x Populus alba (1)	gi_284519832	Salicaceae
Populus tremula x Populus alba (2)	gi_284519834	Salicaceae
Populus tremula x Populus alba (3)	gi_284519844	Salicaceae
Populus tremula x Populus alba (4)	gi_284519846	Salicaceae
Populus trichocarpa BSP A	POPTR_0013s10380	Salicaceae
Populus trichocarpa BSP B	POPTR_0013s10370	Salicaceae
Populus trichocarpa BSP C	POPTR_0013s10350	Salicaceae
Populus trichocarpa NP 157	POPTR_0006s16610	Salicaceae
Populus trichocarpa NP 860	POPTR_0008s02860	Salicaceae
Populus trichocarpa NP 870	POPTR_0008s02870	Salicaceae
Populus trichocarpa NP 880	POPTR_0008s02880	Salicaceae
Populus trichocarpa PNI 288	POPTR_0019s07690	Salicaceae
Populus trichocarpa VSP 425	POPTR_0013s07810	Salicaceae
Populus trichocarpa VSP 840	POPTR_0013s07840	Salicaceae
Populus trichocarpa VSP 87A	POPTR_0013s07850	Salicaceae
Populus trichocarpa VSP XIII	POPTR_0013s07800	Salicaceae
Populus trichocarpa WIN4	POPTR_0423s00200	Salicaceae
Populus trichocarpa x Populus deltoides (1)	gi_118489218	Salicaceae
Populus trichocarpa x Populus deltoides (2)	gi_12658404	Salicaceae
Populus trichocarpa x Populus deltoides (3)	gi_309839	Salicaceae
Populus x canadensis (1)	gi_4775662	Salicaceae
Prunus persica (1)	ppa018203m	Rosaceae
Prunus persica (2)	ppa023149m	Rosaceae
Prunus persica (3)	ppa023740m	Rosaceae
Ricinus communis (1)	27428_t000006	Euphorbiaceae
Ricinus communis (2)	29794_t000126	Euphorbiaceae
Ricinus communis (3)	30073_t000018	Euphorbiaceae
Ricinus communis (4)	30073_t000069	Euphorbiaceae
Ricinus communis (5)	30073_t000070	Euphorbiaceae
Ricinus communis (6)	30073_t000071	Euphorbiaceae
Ricinus communis (7)	30073_t000073	Euphorbiaceae
Ricinus communis (8)	30073_t000077	Euphorbiaceae
Ricinus communis (9)	30073_t000078	Euphorbiaceae
Selaginella moellendorffii (1)	431848	Selaginellaceae
Selaginella moellendorffii (2)	441751	Selaginellaceae
Setaria italica (1)	Si003754m	Poaceae
Setaria italica (2)	Si006840m	Poaceae
Setaria italica (3)	Si024797m	Poaceae
Solanum lycopersicum (1)	Solyc11g007730_1_1	Solanaceae
Solanum tuberosum (1)	PGSC0003DMG400027354	Solanaceae
Solanum tuberosum (2)	PGSC0003DMG400029085	Solanaceae
Sorghum bicolor (1)	Sb03g000850	Poaceae
Sorghum bicolor (2)	Sb03g000860	Poaceae
Sorghum bicolor (3)	Sb09g007440	Poaceae
Sorghum bicolor (4)	Sb10g000960	Poaceae
Thellungiella halophila (1)	Thhalv10025575m	Brassicaceae
Thellungiella halophila (2)	Thhalv10025609m	Brassicaceae
Theobroma cacao (1)	Thecc1EG025478	Malvaceae
Theobroma cacao (2)	Thecc1EG037171	Malvaceae
Theobroma cacao (3)	Thecc1EG037841	Malvaceae
Theobroma cacao (4)	Thecc1EG043458	Malvaceae
Theobroma cacao (5)	Thecc1EG043459	Malvaceae
Triticum urartu (1)	EMS45486_1	Poaceae
Triticum urartu (2)	EMS52187_1	Poaceae
Vitis vinifera (1)	GSVIVG01024384001	Vitaceae
Vitis vinifera (2)	GSVIVT01015354001	Vitaceae
Vitis vinifera (3)	GSVIVT01034674001	Vitaceae
Vitis vinifera (4)	GSVIVT01035644001	Vitaceae
Zea mays (1)	GRMZM2G051949	Poaceae
Zea mays (2)	GRMZM2G099678	Poaceae
