# Supplementary material for: Elucidating the evolutionary history and expression patterns of nucleoside phosphorylase paralogs (vegetative storage proteins) in Populus and the plant kingdom
Source: BMC Plant Biol. 2013 Aug 19;13:118. doi: 10.1186/1471-2229-13-118 (PMC3751785; doi:10.1186/1471-2229-13-118)
Supplement: Additional file 4: Table S1 — QPCR reference gene information. Includes qPCR reference gene symbol, gene name, Phytozome locus name, primer sequences, size of amplification product, annealing temperature, PCR efficiency and the tissue type that the reference gene was used for normalization calculations. [file 1471-2229-13-118-S4.xlsx]

## Sheet: Sheet1
Gene symbol	Gene name	Phytozome locus v2.2	Primers (5'-3')	Product size (bp)	Annealing temp (°C)	PCR efficiency	Ref. gene for tissue type(s)
TIP4-like	TIP4-like	POPTR_0009s09620	F: GCTGATAATGGGGTGTCG R: CAACTCTAAGCCAGAATCGC	88	57	1.969	YL, ML
CYC063	Cyclophilin	POPTR_0005s26170	F: CCTGGCACTAATGGGTCTCAG R: CACAACTCTTCCGAACACCAC	87	52	1.98	ML
PT1	Unknown protein	POPTR_0014s03160	F: GCGGAAAGAAAAACTGCAAG R: TGACAGCACAGCCCAATAAG	126	57	2.025	ST, YL
CDC2	Cell division control protein 2	POPTR_0004s14080	F: ATTCCCCAAGTGGCCTTCTAAG R: TATTCATGCTCCAAAGCACTCC	137	57	2.04	ST, B
ACT2	Actin 2	POPTR_0001s31700	F: TTCTACAAGTGCTTTGATGGTGAGTTC R: CTATTCGATACATAGAAGATCAGAATGTTC	159	52	1.935	YL, B
Tissue types: ST, shoot tips; YL, young leaves; ML, mature leaves; B, bark.
