# Supplementary material for: Elucidating the evolutionary history and expression patterns of nucleoside phosphorylase paralogs (vegetative storage proteins) in Populus and the plant kingdom
Source: BMC Plant Biol. 2013 Aug 19;13:118. doi: 10.1186/1471-2229-13-118 (PMC3751785; doi:10.1186/1471-2229-13-118)
Supplement: Additional file 5: Table S2 — Un-scaled relative expression of NP-like gene family in Populus. [file 1471-2229-13-118-S5.xlsx]

## Sheet: Sheet1
Tissue and treatment	BSP A CNRQ	BSP A SE(CNRQ)	BSP B CNRQ	BSP B SE(CNRQ)	BSP C CNRQ	BSP C SE(CNRQ)	WIN4 CNRQ	WIN4 SE(CNRQ)	PNI 288 CNRQ	PNI 288 SE(CNRQ)	NP 840 CNRQ	NP 840 SE(CNRQ)	VSP 425 CNRQ	VSP 425 SE(CNRQ)	VSP 87A CNRQ	VSP 87A SE(CNRQ)	VSP XIII CNRQ	VSP XIII SE(CNRQ)	NP 157 CNRQ	NP 157 SE(CNRQ)	NP860 CNRQ	NP860 SE(CNRQ)	NP870 CNRQ	NP870 SE(CNRQ)	NP880 CNRQ	NP880 SE(CNRQ)
Shoot tips LD	0.0167671	0.00108803	0.022586	0.00242472	0.0320023	0.00241311	78.3347	10.7278	6.6012	0.534481	16.832	1.98733	59.4136	9.29801	22.4247	2.29315	97.9562	17.3366	0.0753125	0.0156347	0.387968	0.0421291	0.949379	0.080093	0.518861	0.0656205
Shoot tips SD3	0.297377	0.0301303	0.210677	0.0178488	0.188312	0.0360146	27.5928	3.82189	5.93699	0.247637	6.51225	0.636613	29.2709	2.17678	10.3912	0.723998	33.3167	2.66128	0.183428	0.0255927	0.439627	0.0902894	1.28426	0.0473912	0.895808	0.0338173
Shoot tips SD6	1.49823	0.0860002	5.30101	0.545585	1.23062	0.12987	2.81687	0.131498	1.1022	0.13789	0.568481	0.0348682	2.20534	0.0766804	0.852343	0.0425291	1.44368	0.0878895	0.749775	0.208473	0.861565	0.188109	1.83838	0.274616	2.06308	0.395402
Shoot tips SD8	1.72089	0.280711	1.73364	0.458228	3.41958	2.45948	0.00572338	0.00111928	0.226488	0.0498865	0.0378166	0.00642087	0.00778301	0.00105102	0.0252072	0.00344141	0.00498401	0.000574165	5.79983	0.574786	1.00222	0.141738	0.289239	0.0330782	1.0192	0.0533604
Shoot tips SD12	77.7865	14.0734	22.8678	2.24405	39.4316	6.64259	0.0286966	0.0170003	0.102213	0.0109423	0.424361	0.036972	0.0335007	0.0172824	0.199742	0.0170836	0.0425849	0.0234644	16.6464	1.25195	6.78998	3.47885	1.54246	0.149885	1.0232	0.113279
Young leaves LD	1.27658	0.160823	2.63658	0.285486	0.125771	0.0113021	40.5236	1.82789	149.786	11.4323	13.7686	0.914506	16.1606	0.900116	13.4519	0.658731	10.7554	0.487802	0.12844	0.0290621	0.450151	0.112041	1.87505	0.304284	2.06868	0.216456
Young leaves SD3	1.86977	0.195746	1.77957	0.131247	0.120137	0.00924322	8.17805	0.531161	45.9277	3.80222	2.28416	0.13481	2.50498	0.1766	2.23952	0.159778	0.969908	0.0660836	0.0816028	0.0145548	1.42649	1.18038	1.82789	0.675947	2.24326	0.156435
Young leaves SD6	0.765056	0.33793	0.962602	0.363183	1.24363	0.319291	6.38608	0.442582	0.702935	0.0518396	8.88161	0.722832	9.22321	1.09659	8.52498	0.920472	13.6272	2.25628	2.09336	0.109535	1.02052	0.416247	0.670517	0.128783	2.02277	0.0883021
Young leaves SD8	0.299062	0.13098	0.320805	0.118072	1.68985	0.467003	0.033259	0.00367564	0.00984642	0.0019757	0.0852806	0.0202778	0.0751807	0.0182152	0.0937554	0.0234947	0.114893	0.0331421	0.789448	0.18393	0.559379	0.17309	0.266129	0.0810135	0.853589	0.0374937
Young leaves SD12	1.83109	0.228011	0.690172	0.0705885	31.4921	5.40646	0.0142069	0.00408945	0.021002	0.00624562	0.0419801	0.0156744	0.0356247	0.0128208	0.0415308	0.0133405	0.0612271	0.0258578	57.7337	3.53783	2.72802	1.45907	1.63507	0.866732	0.124805	0.0130707
Mature leaves LD	1.22581	0.387846	1.59232	0.477888	0.287117	0.0928764	30.1152	8.8605	113.279	3.71395	30.3017	3.46318	37.6444	4.93408	25.0753	2.47875	46.1934	4.66512	0.817315	0.232544	1.00003	0.250018	0.568968	0.127297	1.14747	0.0754648
Mature leaves SD3	2.02888	0.309282	2.06997	0.311357	0.238943	0.0071944	20.764	1.95279	20.3628	1.39024	9.1955	0.935715	12.253	1.00799	9.09887	0.644958	12.6728	2.39705	0.162307	0.0176111	0.418149	0.150764	0.49939	0.10054	1.9104	0.0751955
Mature leaves SD6	0.990951	0.460508	1.1075	0.432984	1.76414	0.489274	5.79893	1.12889	0.239342	0.0423359	6.92514	1.87628	10.2122	2.87076	7.41142	2.04372	12.1068	3.62125	0.54717	0.0305927	0.858514	0.296183	0.741608	0.0919886	3.4814	0.439075
Mature leaves SD8	0.157705	0.120776	0.163672	0.127852	0.751028	0.303799	0.0345712	0.0119149	0.0191923	0.00544583	0.0431652	0.0218112	0.0627216	0.0317774	0.0687422	0.0330611	0.0526091	0.0281782	0.234934	0.0677328	1.56681	1.0328	0.415888	0.148102	1.58247	0.152207
Mature leaves SD12	2.57291	0.928432	1.67372	0.553375	11.0017	0.435636	0.00797702	0.00712005	0.0943772	0.0529194	0.0120059	0.00328555	0.00338472	0.00249159	0.00860283	0.00555804	0.002682	0.00181406	58.6417	4.78951	1.77784	1.95498	11.411	1.61524	0.0828027	0.0198719
Bark LD	0.001182	0.0002516	0.001537	0.0001894	0.02554	0.002765	234.5	25.72	148	50.1	65.92	40.26	144.7	14.63	123.2	5.56	275.7	39.67	0.08329	0.01714	0.4478	0.1652	8.645	1.019	0.9859	0.1
Bark SD3	0.0314	0.001102	0.06661	0.03753	0.0267	0.00191	3.429	0.3221	1.107	0.07055	0.332	0.0202	1.854	0.1445	0.3985	0.02598	2.219	0.1376	0.2375	0.03959	0.4961	0.1576	4.816	0.1468	0.2661	0.1301
Bark SD6	25.57	6.343	15.02	2.916	6.568	0.5008	0.07166	0.004359	0.2616	0.01416	0.1373	0.004876	0.08749	0.004667	0.09308	0.00448	0.07883	0.003888	2.007	0.1612	1.178	0.297	2.74	0.7272	1.048	0.2555
Bark SD8	24.99	10.97	25.11	5.626	13.88	3.177	0.1059	0.01007	0.7644	0.2075	0.4965	0.08063	0.1911	0.01491	0.4258	0.04156	0.141	0.01195	13.2	0.9796	3.822	1.373	0.2609	0.04617	1.931	0.9835
Bark SD12	42.17	13.1	25.9	6.684	16.09	3.386	0.1639	0.02315	0.03053	0.005882	0.6706	0.06351	0.2231	0.06386	0.5141	0.09082	0.1471	0.02206	1.908	0.1736	NaN	NaN	0.03359	0.01312	1.883	0.832
