# Supplementary material for: Elucidating the evolutionary history and expression patterns of nucleoside phosphorylase paralogs (vegetative storage proteins) in Populus and the plant kingdom
Source: BMC Plant Biol. 2013 Aug 19;13:118. doi: 10.1186/1471-2229-13-118 (PMC3751785; doi:10.1186/1471-2229-13-118)
Supplement: Additional file 6: Table S3 — Promoter motifs predicted by MEME and MotifClick. Eight bp promoter motifs predicted by MEME (left) and MotifClick (right). [file 1471-2229-13-118-S6.xlsx]

## Sheet: Sheet1
MEME motifs				MotifClick motifs
Motif #	Gene	Location	Sequence	Motif #	Gene	Location	Sequence
10	BSPA	101	AAAAAAAA	16	BSPA	7	TTTAAATC
50	BSPA	230	GCCTTAGC	95	BSPA	16	AACATTTT
3	BSPA	362	TTGTTTTT	37	BSPA	53	AATTGTTC
66	BSPA	604	CAACCCTT	12	BSPA	107	AATCTTTA
35	BSPA	630	CCAGCGGC	22	BSPA	299	AAAGATTT
25	BSPA	650	CCCTCACC	12	BSPA	356	AATCTTTT
27	BSPA	659	TCCCCCGC	11	BSPA	391	TTTCAAAC
66	BSPA	671	CAACCCTT	80	BSPA	398	CATGTCAA
96	BSPA	824	CGTCTTCT	34	BSPA	409	AAAATGTT
25	BSPA	865	CCCTCTTC	16	BSPA	449	TTTAAATC
38	BSPA	997	GGCATGGC	33	BSPA	455	TCATATTA
3	BSPA	1061	TTTTTTTT	5	BSPA	462	AATATTTC
98	BSPA	1256	GTTGTGTT	52	BSPA	501	ATTTTCAA
3	BSPA	1277	TTGTTTTT	11	BSPA	503	TTTCAAAG
15	BSPA	1387	GGGCCCAG	6	BSPA	684	AATACTTT
3	BSPA	1403	TTGTTTTT	6	BSPA	731	AATACTTT
23	BSPA	1452	GGATATGA	11	BSPA	736	TTTCAAAT
3	BSPA	1517	TTTTTTTT	16	BSPA	743	TATAAATC
24	BSPA	1530	GACCACGG	93	BSPA	792	ATTAATTG
30	BSPA	1723	GGTGAGCA	37	BSPA	795	AATTGTTC
3	BSPA	1739	TTTTTTTT	4	BSPA	808	ATTATCAA
2	BSPA	1793	GAGAGAGG	65	BSPA	809	TTATCAAA
33	BSPA	1835	GGGCCTTT	72	BSPA	835	CTATGTTA
95	BSPA	1888	GGCACATG	51	BSPA	888	CATTATCA
5	BSPA	1897	GGAGCACC	94	BSPA	899	ATCTTAAA
59	BSPA	1926	GCAGTTGC	21	BSPA	921	CTAAAACT
3	BSPB	7	TTTTTTTT	7	BSPA	931	AATTTATC
6	BSPB	117	CTTCCATT	91	BSPA	945	AGATTTTA
66	BSPB	171	CAACCCTT	94	BSPA	1041	ATCTTAAA
35	BSPB	197	CCAGCGGC	19	BSPA	1054	ATGGATAT
25	BSPB	217	CCCTCACC	48	BSPA	1075	CATATATA
8	BSPB	230	CTTCTCTC	92	BSPA	1107	AACTAATT
66	BSPB	247	CAACCCTT	32	BSPA	1121	GTCTTGAA
25	BSPB	442	CCCTCTTC	10	BSPA	1125	TGAAATTA
38	BSPB	574	GGCATGGC	27	BSPA	1225	ATTATACA
3	BSPB	640	TTTTTTTT	9	BSPA	1238	AGATTTAA
97	BSPB	724	GTCTCCAG	91	BSPA	1238	AGATTTAA
3	BSPB	827	TTTTTTTT	3	BSPA	1312	AAATTATG
98	BSPB	846	GTTGTGCT	37	BSPA	1334	GATTGTTC
3	BSPB	879	TTTTTTTT	6	BSPA	1349	AATACTTC
15	BSPB	978	GGGCCCAG	49	BSPA	1413	CTTAATTA
3	BSPB	994	TTGTTTTT	93	BSPA	1417	ATTAATTG
23	BSPB	1043	GGATATGA	90	BSPA	1429	GACAAGTT
10	BSPB	1106	AAAAAAAA	74	BSPA	1491	AAACTATT
24	BSPB	1122	GACCACGG	53	BSPA	1653	TAATTATC
30	BSPB	1302	GGTGAGCA	4	BSPA	1655	ATTATCAA
3	BSPB	1326	TTGTTTTT	33	BSPA	1672	TCATATTA
10	BSPB	1567	AAAAAAAA	50	BSPA	1817	GTCAATTA
2	BSPB	1793	GAGAGAGG	8	BSPA	1845	GTAATTGC
33	BSPB	1835	GGGCCTTT	61	BSPA	1874	GATTTCTA
5	BSPB	1897	GGAGCACC	2	BSPA	1878	TCTATATA
59	BSPB	1926	GCAGTTGC	86	BSPA	1955	TTTACTTA
5	BSPB	1971	GCTGCATA	25	BSPA	1962	AACACTTG
77	BSPC	1	GGTGTGAC	16	BSPB	15	TTTAAATC
95	BSPC	18	GGCACCGG	49	BSPB	42	CTTAATTA
28	BSPC	54	TGAGGAGA	55	BSPB	77	TAAATCTT
5	BSPC	68	GCTGCACC	77	BSPB	112	AGAAACTT
22	BSPC	88	GGCTGTTG	29	BSPB	121	CATTTAAA
76	BSPC	107	GCTGCTGG	7	BSPB	143	AATTTATC
78	BSPC	128	GGGGAGTT	43	BSPB	243	TTGACAAC
53	BSPC	159	TTGGCAGC	6	BSPB	260	AATACTTT
17	BSPC	186	GCGCTGCC	6	BSPB	307	AATACTTT
78	BSPC	220	GAGGAGTT	11	BSPB	312	TTTCAAAT
5	BSPC	234	GCTGCGGT	16	BSPB	319	TATAAATC
94	BSPC	253	GAGCCAGC	93	BSPB	368	ATTAATTG
49	BSPC	272	CTCTGCTG	37	BSPB	371	AATTGTTC
21	BSPC	286	TGGTTGGG	4	BSPB	384	ATTATCAA
66	BSPC	301	CCACCGTT	65	BSPB	385	TTATCAAA
40	BSPC	312	GCGGCCCC	72	BSPB	411	CTATGTTA
5	BSPC	321	GCTGCGGC	51	BSPB	465	CATTATCA
46	BSPC	347	GGCACTGC	94	BSPB	476	ATCTTAAA
11	BSPC	366	AGAAGATG	7	BSPB	508	AATTTATC
43	BSPC	378	GCTGGGTG	91	BSPB	522	AGATTTTA
5	BSPC	389	GCAGCAGA	17	BSPB	559	ATTAATTT
28	BSPC	440	TGAGGAGA	79	BSPB	617	TAGCTTAA
21	BSPC	448	TGGCTGTG	92	BSPB	686	AACTAATT
88	BSPC	568	GGCCGACC	10	BSPB	704	TGAAATTA
5	BSPC	577	GCAGCGGC	30	BSPB	753	TCGAATTG
42	BSPC	706	GCTCGCTT	3	BSPB	903	AAATTATG
52	BSPC	716	GAGTGCCC	6	BSPB	940	AATACTTC
65	BSPC	808	TGGTCCTG	49	BSPB	1004	CTTAATTA
93	BSPC	920	CTCCTTGG	93	BSPB	1008	ATTAATTG
12	BSPC	995	TGACTTGA	90	BSPB	1020	GACAAGTT
5	BSPC	1042	GCAGCAGA	74	BSPB	1082	AAACTATT
91	BSPC	1057	GACGTGGG	11	BSPB	1102	TTTCAAAA
11	BSPC	1070	AGAGGAGG	97	BSPB	1102	TTTCAAAA
2	BSPC	1092	GGCAGAGG	21	BSPB	1172	ATAAAACT
45	BSPC	1109	GCGGTGAC	75	BSPB	1208	TATACTAA
5	BSPC	1117	GCAGCAGA	55	BSPB	1213	TAAATCTT
17	BSPC	1139	GCGCTGCC	12	BSPB	1215	AATCTTTA
5	BSPC	1157	GCTGCACT	91	BSPB	1239	AGATTTTA
11	BSPC	1170	AGAAGAAG	33	BSPB	1250	TCATATTA
36	BSPC	1187	CTGCTGGT	34	BSPB	1352	AAAATGTT
5	BSPC	1195	GCTGCAGA	92	BSPB	1406	AACTAATT
29	BSPC	1219	GGCGGCTG	92	BSPB	1452	AACTAATT
32	BSPC	1240	GGGAGGCT	32	BSPB	1482	TTCTTGAA
32	BSPC	1248	GGGAGGCT	10	BSPB	1486	TGAAATTA
50	BSPC	1336	GCCTTAGC	32	BSPB	1496	ATCTTGAA
5	BSPC	1366	GCAGCAGA	10	BSPB	1500	TGAAATTT
3	BSPC	1463	TTTTTTTT	11	BSPB	1518	TTTCAAAA
3	BSPC	1678	TTTTTTTT	97	BSPB	1518	TTTCAAAA
2	BSPC	1802	GAGAGAGG	75	BSPB	1550	TATACTAA
6	BSPC	1828	CATCCATG	7	BSPB	1559	AATTTATC
9	BSPC	1852	GGGCTTTC	65	BSPB	1562	TTATCAAA
5	BSPC	1912	GGAGCACC	7	BSPB	1582	AATTTATC
59	BSPC	1933	GCAGTTGC	35	BSPB	1586	TATCAACT
96	BSPC	1958	CGTCTGCT	91	BSPB	1618	AGATTTTA
6	NP157	308	CTTGCATT	50	BSPB	1817	GTCAATTA
23	NP157	804	GGATATGA	8	BSPB	1845	GTAATTGC
10	NP157	888	AAAAAAAA	61	BSPB	1874	GATTTCTA
3	NP157	924	TTTTTTTT	2	BSPB	1878	TCTATATA
9	NP157	1166	TGGCTTTC	86	BSPB	1955	TTTACTTA
3	NP157	1413	TTTTTTTT	25	BSPB	1962	AACACTTG
3	NP157	1549	TTTTTTTT	10	BSPC	143	TGAAATTC
3	NP157	1595	TTTTTTTT	60	BSPC	149	TCTGACAT
84	NP157	1823	GAGAGTGT	43	BSPC	334	TTGACAAA
3	NP157	1846	TTTTTTTT	59	BSPC	459	ATCTGCAT
3	NP157	1892	TTTTTTTT	59	BSPC	946	ATCTGCAT
3	NP157	1920	TTTTTTTT	84	BSPC	1444	TTCTATAA
100	NP157	1972	AACGGGTG	32	BSPC	1488	TTCTTGAA
81	NP860	77	CGACCCTG	53	BSPC	1522	TAATTATC
42	NP860	117	GCTCGCTT	5	BSPC	1537	CATATTTC
8	NP860	153	CGTCTCTC	33	BSPC	1574	TCATATTA
2	NP860	304	GGGATGGA	94	BSPC	1705	TTCTTAAA
75	NP860	367	GTTGGGCT	21	BSPC	1728	GTAAAACT
9	NP860	442	GGGGTTTC	20	BSPC	1746	TCAAGTTT
49	NP860	468	CTCTGCTG	43	BSPC	1752	TTGACAAG
76	NP860	768	GCTGGAGG	90	BSPC	1754	GACAAGTT
37	NP860	831	GCCAAGGC	20	BSPC	1755	ACAAGTTT
86	NP860	907	TCGCATTG	38	BSPC	1830	TCCATGAT
5	NP860	1001	GCAGCAGA	8	BSPC	1862	GTAATTGC
82	NP860	1092	GGGTTCAC	61	BSPC	1889	GATTTCTA
3	NP860	1178	TTTTTTTT	2	BSPC	1893	TCTATATA
75	NP860	1214	GTCGGGCT	6	NP157	27	AATACTTT
25	NP860	1225	CCCTCCTC	13	NP157	48	CTTACATT
46	NP860	1275	GGCACTGG	37	NP157	58	AATTGTTC
3	NP860	1284	TTTTTTTT	55	NP157	115	TAAATCTT
94	NP860	1612	GAGTCAGC	19	NP157	209	ATGGATAT
64	NP860	1760	CCTGCTCC	7	NP157	237	AATTTATC
34	NP860	1874	CCGGCCTC	58	NP157	292	TTTAAGAA
43	NP860	1913	GCTGGCTG	56	NP157	496	AACAATTT
5	NP870	4	GGAGCAGA	36	NP157	507	TTGATGCA
85	NP870	14	CAGGAGAC	12	NP157	521	AATCTTTA
5	NP870	117	GCAGCAGC	31	NP157	572	AAAGTTTA
5	NP870	229	GCAGCAGG	37	NP157	650	TATTGTTC
3	NP870	337	TTTTTTTT	99	NP157	712	TATATATC
10	NP870	459	AAAAAAAA	4	NP157	731	ATTATCAT
66	NP870	789	CCACCCTG	95	NP157	746	AACATTTT
45	NP870	833	GCGGTGAG	52	NP157	749	ATTTTCAA
3	NP870	887	TTTTTTTT	100	NP157	751	TTTCAATA
3	NP870	965	TTTTTTTT	92	NP157	758	AACTAATT
3	NP870	1018	TTTTTTTT	53	NP157	761	TAATTATA
93	NP870	1059	CTCCTTGG	54	NP157	806	ATATGATT
3	NP870	1168	TTTTTTTT	30	NP157	847	TAGAATTA
10	NP870	1213	AAAAAAAA	32	NP157	968	CTCTTGAA
69	NP870	1373	GCCCTTAG	5	NP157	989	CATATTTC
55	NP870	1467	TGTTGTCA	50	NP157	1082	ACCAATTA
10	NP870	1495	AAAAAAAA	2	NP157	1097	ACTATATA
3	NP870	1529	TTTTTTTT	31	NP157	1106	AAAGTTTT
10	NP870	1699	AAAAAAAA	33	NP157	1176	TCATATTA
84	NP870	1771	GAGAGTGT	34	NP157	1241	AAAATGTT
10	NP870	1881	AAAAAAAA	16	NP157	1482	TTTAAATC
10	NP870	1897	AAAAAAAA	55	NP157	1484	TAAATCTT
5	NP880	38	GGTGCAGC	12	NP157	1486	AATCTTTT
20	NP880	80	GGACCCTT	5	NP157	1515	AATATTTC
90	NP880	135	GACCTGAG	57	NP157	1518	ATTTCAAA
26	NP880	176	CTGTACGG	8	NP157	1535	GTAATTAA
5	NP880	345	GCTGCACC	12	NP157	1541	AATCTTTA
69	NP880	363	GCCCTTCG	35	NP157	1627	TATCAACT
25	NP880	461	CCCTCACC	58	NP157	1645	TTTAAGAT
21	NP880	560	TGGCAGTG	56	NP157	1683	AACAATTT
9	NP880	659	GGGGATTC	17	NP157	1768	ATTAATTA
40	NP880	733	GCTGCCCC	55	NP157	1781	TAAATCTT
25	NP880	759	CCCGCTCC	12	NP157	1783	AATCTTTT
33	NP880	784	GGGCCTTT	5	NP157	1812	AATATTTC
11	NP880	852	AGAGGAGG	57	NP157	1815	ATTTCAAA
82	NP880	864	GGGTTCAC	8	NP157	1832	GTAATTAA
3	NP880	1023	TTTTTTTT	12	NP157	1838	AATCTTTA
22	NP880	1297	GGCTGTTG	13	NP157	1936	TTTACATT
11	NP880	1316	AGAAGAAG	18	NP157	1962	TTACATAT
77	NP880	1374	GGTGGGAC	18	NP860	143	ATACATAT
5	NP880	1425	GGTGCAGA	5	NP860	179	AATATTTC
29	NP880	1531	GGCAGCTC	42	NP860	327	TAATTCAA
12	NP880	1543	TCACTTGA	20	NP860	484	GCAAGTTT
11	NP880	1647	AGAAGATG	49	NP860	506	CTTAATTA
65	NP880	1745	TGGTCCTG	20	NP860	554	GCAAGTTT
81	NP880	1763	GGACCCTG	73	NP860	597	ATATTCAT
9	NP880	1800	GGGCTGTC	10	NP860	647	TGAAATTA
10	NP880	1905	AAAAAAAA	51	NP860	675	CATTATCA
57	NP880	1937	GTTGACCG	4	NP860	676	ATTATCAA
11	PNI288	12	AGAAGAAG	35	NP860	678	TATCAACT
10	PNI288	149	AAAAAAAA	94	NP860	841	TTCTTAAA
6	PNI288	199	CTTGCATT	7	NP860	847	AATTTATC
87	PNI288	225	TCGTCGAG	90	NP860	943	GACAAGTT
44	PNI288	320	GAGTCGGG	22	NP860	1040	AAAGATTT
10	PNI288	347	AAAAAAAA	91	NP860	1042	AGATTTTG
10	PNI288	386	AAAAAAAA	94	NP860	1080	CTCTTAAA
88	PNI288	406	GGCCAACC	8	NP860	1101	ATAATTAC
12	PNI288	510	TGACTTGA	45	NP860	1351	TCACAATT
10	PNI288	609	AAAAAAAA	86	NP860	1515	TTTACTTA
90	PNI288	645	GACCTGAG	96	NP860	1538	GAAATATT
44	PNI288	671	GACTCGGG	82	NP860	1591	CAAATAGT
10	PNI288	704	AAAAAAAA	8	NP860	1622	GTAATTAA
10	PNI288	833	AAAAAAAA	53	NP860	1631	TAATTATC
10	PNI288	1136	AAAAAAAA	4	NP860	1633	ATTATCAC
10	PNI288	1151	AAAAAAAA	49	NP860	1701	CTTAATTA
10	PNI288	1160	AAAAAAAA	12	NP860	1852	AATCTTTA
10	PNI288	1286	AAAAAAAA	40	NP860	1893	GAACTTAT
12	PNI288	1295	TGACTTGA	32	NP870	74	TTCTTGAA
10	PNI288	1543	AAAAAAAA	7	NP870	80	AATTTATC
10	PNI288	1596	AAAAAAAA	10	NP870	162	TGAAATTA
86	PNI288	1825	TCGCAGTG	23	NP870	174	TTTAACAA
2	PNI288	1835	GGGAGGGT	47	NP870	241	AACTTCAT
25	PNI288	1926	CCCTCTCC	28	NP870	307	AAGTAATT
9	PNI288	1954	TGGCTTTC	10	NP870	332	TGAAATTT
97	PNI288	1965	TTCTCCAG	36	NP870	350	TTGATGCA
3	VSP425	11	TTGTTTTT	78	NP870	363	CGGATATT
3	VSP425	34	TTGTTTTT	72	NP870	420	CTATGTTA
3	VSP425	75	TTTTTTTT	98	NP870	470	TTCAAGTA
4	VSP425	207	CCGATAGA	9	NP870	547	TGATTTAA
4	VSP425	245	CCGACAGA	5	NP870	577	AATATTTC
55	VSP425	275	TGTTGTCA	21	NP870	660	GTAAAACT
3	VSP425	285	TTGTTTTT	21	NP870	711	TTAAAACT
10	VSP425	309	AAAAAAAA	29	NP870	720	CATTTAAA
21	VSP425	334	TGGTAGTG	94	NP870	821	ATCTTAAA
3	VSP425	358	TTTTTTTT	39	NP870	848	TTTACAAA
10	VSP425	393	AAAAAAAA	96	NP870	870	GAAATATT
27	VSP425	709	TCCCCGGC	13	NP870	892	TTTACATT
10	VSP425	717	AAAAAAAA	28	NP870	959	AAGTAATT
1	VSP425	741	CCATCGGT	13	NP870	976	ATTACATT
63	VSP425	857	TGGCTTGC	29	NP870	980	CATTTAAA
30	VSP425	871	GGTGAGCA	53	NP870	1082	TAATTATC
5	VSP425	1034	GGTGCAGG	33	NP870	1099	TCATATTA
52	VSP425	1084	GAGTGGCC	29	NP870	1129	CATTTAAA
89	VSP425	1111	TCGATGGG	16	NP870	1131	TTTAAATC
18	VSP425	1146	ATCACACC	33	NP870	1139	ATATATTA
4	VSP425	1196	CCGTTGGA	70	NP870	1239	AAACATTT
3	VSP425	1236	TTGTTTTT	54	NP870	1266	ATATGATT
87	VSP425	1300	TCGTCGAG	7	NP870	1283	AATTTATC
3	VSP425	1383	TTTTTTTT	84	NP870	1331	TTCTATAA
48	VSP425	1429	GAGGTAGG	91	NP870	1405	AGATTTTA
11	VSP425	1631	AGAAGATG	56	NP870	1433	TACAATTT
6	VSP425	1666	CTTGCATG	11	NP870	1491	TTTCAAAA
9	VSP425	1725	GGACTTTC	97	NP870	1491	TTTCAAAA
12	VSP425	1760	TCACTTGA	54	NP870	1507	ATATGATT
23	VSP425	1785	GGATATGA	52	NP870	1677	ATTTTCAA
7	VSP425	1852	CCGTTTCG	11	NP870	1679	TTTCAAAT
72	VSP425	1866	GATCTCTA	2	NP870	1715	ACTATATA
12	VSP425	1881	TCACATGA	8	NP870	1749	GTAATTAA
19	VSP425	1889	GCAACACC	28	NP870	1755	AAGTAATT
6	VSP425	1913	CTTGCATT	99	NP870	1803	AATATATC
8	VSP425	1932	CTTCTCTC	64	NP870	1855	ATGCATCG
72	VSP425	1972	GATCTCTA	57	NP870	1904	ATTTCAAA
99	VSP840	9	GGTGTGCT	97	NP870	1905	TTTCAAAA
3	VSP840	219	TTGTTTTT	49	NP870	1920	CTTAATTA
30	VSP840	230	GGTGAGCA	58	NP880	168	TTTAAGAT
37	VSP840	270	GCCTAGGC	89	NP880	252	ATTTCCAA
12	VSP840	427	TCACTTGA	82	NP880	311	TAAATAGT
6	VSP840	458	CATGCATT	27	NP880	380	ATTATACA
19	VSP840	569	CCATCACC	9	NP880	494	TGATTTAA
49	VSP840	696	CTCTGCTG	36	NP880	632	TTGATGCA
6	VSP840	733	CATGCATT	64	NP880	635	ATGCATTG
9	VSP840	764	TGGCTTTC	20	NP880	706	GCAAGTTT
85	VSP840	815	CAGGAGCG	29	NP880	885	CATTTAAA
20	VSP840	824	GGACCCTT	96	NP880	929	GAAATATT
42	VSP840	840	GCTCGCTT	76	NP880	932	ATATTTAC
53	VSP840	861	GTGCCAGC	16	NP880	1032	TTTAAATC
5	VSP840	872	GGTGCACC	32	NP880	1046	TACTTGAA
64	VSP840	904	CCTGCTCC	10	NP880	1050	TGAAATTA
21	VSP840	913	TGGTTGTG	11	NP880	1152	TTTCAAAT
53	VSP840	975	GTGCGAGC	30	NP880	1163	TAGAATTA
19	VSP840	1062	GCATCACC	72	NP880	1237	GTATGTTA
3	VSP840	1166	TTTTTTTT	91	NP880	1322	AGATTTTG
48	VSP840	1346	GAGGTAGG	9	NP880	1383	GGATTTAA
3	VSP840	1473	TTTTTTTT	13	NP880	1402	ATTACATT
6	VSP840	1581	CTTGCATG	64	NP880	1432	ATGCATTG
9	VSP840	1640	GGACTTTC	76	NP880	1450	ATATTTAC
12	VSP840	1675	TCACTTGA	58	NP880	1469	TTTAAGAG
8	VSP840	1699	CGTCTCAC	64	NP880	1521	ATGCATCG
3	VSP840	1724	TTTTTTTT	14	NP880	1543	TCACTTGA
28	VSP840	1732	TGAGGTGA	13	NP880	1602	TTTACATT
23	VSP840	1761	GGATATGA	17	NP880	1607	ATTAATTA
6	VSP840	1779	CTTCCATG	95	NP880	1614	AACATTTT
10	VSP840	1800	AAAAAAAA	70	NP880	1695	AAACATTT
7	VSP840	1827	CCGTTTCG	53	NP880	1721	TAATTATT
72	VSP840	1841	GATCTCTA	47	NP880	1808	AACTTCAT
12	VSP840	1856	TCACATGA	99	NP880	1911	AATATATC
19	VSP840	1864	GCAACACC	48	NP880	1947	CATATATA
6	VSP840	1888	CTTGCATT	82	NP880	1973	CAAATAGT
8	VSP840	1907	CGTCTCTC	95	PNI288	44	AACATTTT
39	VSP840	1959	GTCGAGCG	30	PNI288	97	TAGAATTA
21	VSP840	1973	TGGTAGTG	96	PNI288	116	GAAATATT
54	VSP87A	45	GGAAAGGG	29	PNI288	144	CATTTAAA
6	VSP87A	97	CTTCCATT	50	PNI288	178	TTCAATTA
18	VSP87A	253	ATCACACC	9	PNI288	216	CGATTTAA
99	VSP87A	314	GGTCTGCT	3	PNI288	257	AAATTATG
53	VSP87A	352	TTGCCAGC	3	PNI288	279	GAATTATG
6	VSP87A	602	CATGCATT	87	PNI288	300	ATTGACTT
89	VSP87A	822	TGGATGGG	32	PNI288	336	TTCTTGAA
18	VSP87A	903	ATCACAAC	73	PNI288	354	ATATTCAA
50	VSP87A	921	GCCTTAGC	11	PNI288	356	ATTCAAAT
3	VSP87A	981	TTTTTTTT	5	PNI288	361	AATATTTC
21	VSP87A	1097	TGGTTGGG	16	PNI288	394	TTTAAATC
2	VSP87A	1105	GGGAGAGG	28	PNI288	418	AAGTAATT
10	VSP87A	1123	AAAAAAAA	52	PNI288	462	ATTTTCAA
3	VSP87A	1137	TTTTTTTT	87	PNI288	508	ATTGACTT
12	VSP87A	1317	TCACTTGA	21	PNI288	564	ATAAAACT
63	VSP87A	1397	TGGGTTGC	70	PNI288	616	AAACATTT
54	VSP87A	1456	GGAAAGGG	29	PNI288	619	CATTTAAA
10	VSP87A	1479	AAAAAAAA	65	PNI288	658	TTATCAAA
10	VSP87A	1489	AAAAAAAA	47	PNI288	823	AACTTCAT
100	VSP87A	1576	AAGGGGTG	23	PNI288	850	TTTAACAA
91	VSP87A	1613	GACTTGGG	3	PNI288	917	AAATTATG
28	VSP87A	1651	TGAGGAGA	57	PNI288	932	ATTTCAAA
9	VSP87A	1728	GGGGTGTC	11	PNI288	933	TTTCAAAT
10	VSP87A	1853	AAAAAAAA	3	PNI288	1085	AAATTATG
12	VSP87A	1886	TGACTTGA	53	PNI288	1098	TAATTATC
3	VSPXII	1774	TTTTTTTT	4	PNI288	1100	ATTATCAA
34	VSPXIII	62	CCGGCCTC	33	PNI288	1114	ACATATTA
74	VSPXIII	129	GGTTTGTG	89	PNI288	1394	ATTTCCAA
31	VSPXIII	139	GCCATCCC	42	PNI288	1434	TAATTCAA
5	VSPXIII	188	GCTGCATC	2	PNI288	1493	ACTATATA
57	VSPXIII	329	GTTGACCG	3	PNI288	1548	AAATTATG
66	VSPXIII	339	CCACCCTT	11	PNI288	1742	ATTCAAAT
6	VSPXIII	405	CCTCCATG	4	PNI288	1756	ATTATCAC
11	VSPXIII	425	AGAAGATG	6	PNI288	1765	AATACTTT
6	VSPXIII	478	CCTGCATG	84	PNI288	1859	TTCTATAA
79	VSPXIII	497	CCGCCATC	17	PNI288	1906	ATTAATTA
55	VSPXIII	526	TGTTGTGA	41	PNI288	1914	GCTCTAAA
27	VSPXIII	570	TCCTCCGC	62	PNI288	1937	TTTCAACA
14	VSPXIII	581	CCTTGGGG	69	VSP425	60	AATATTGT
6	VSPXIII	601	CATCCATG	54	VSP425	85	ATATGATT
80	VSPXIII	631	CGAACCTC	26	VSP425	204	TTACCGAT
51	VSPXIII	711	CCCCGACA	30	VSP425	211	TAGAATTA
18	VSPXIII	824	ATCACAAC	13	VSP425	215	ATTACATA
20	VSPXIII	861	GGACCCGT	11	VSP425	369	TTTCAAAT
18	VSPXIII	891	ATCACAAC	34	VSP425	429	CAAATGTT
55	VSPXIII	1153	TGTTGTGA	31	VSP425	484	AAAGTTTT
11	VSPXIII	1200	AGAAGAGG	69	VSP425	556	AATATTGC
2	VSPXIII	1208	GGGAGAGT	70	VSP425	581	AAACATTT
2	VSPXIII	1217	GGGATGGG	71	VSP425	673	TACAAATT
5	VSPXIII	1231	GCTGCAGT	62	VSP425	725	TTTCAACA
2	VSPXIII	1241	GGGAGGGG	63	VSP425	741	CCATCGGT
2	VSPXIII	1255	GGGATGGG	15	VSP425	934	TTTCAACT
11	VSPXIII	1265	AGAAGAAG	99	VSP425	956	AATATATC
11	VSPXIII	1280	AGAGGAAG	39	VSP425	982	TTTACAAA
2	VSPXIII	1296	GGCAGAGG	85	VSP425	1012	AACATGTA
4	VSPXIII	1321	CCGATGGA	64	VSP425	1098	ATGCATTT
4	VSPXIII	1333	CCGACGGA	3	VSP425	1201	GGATTATG
1	VSPXIII	1347	CCATCGGT	65	VSP425	1288	TTATCAAA
1	VSPXIII	1359	CCGTCGGT	21	VSP425	1450	TTAAAACT
1	VSPXIII	1371	CCACCGGT	34	VSP425	1611	AAAATGTT
1	VSPXIII	1418	CCCTCGGT	83	VSP425	1615	TGTTACAA
1	VSPXIII	1430	CCGTCGGT	40	VSP425	1641	TAACTTAT
10	VSPXIII	1449	AAAAAAAA	8	VSP425	1735	GTAATTAC
68	VSPXIII	1457	TCCACGTC	31	VSP425	1748	AAAGTTTC
18	VSPXIII	1465	ATCACACC	14	VSP425	1760	TCACTTGA
1	VSPXIII	1501	CTGTCGGT	19	VSP425	1783	ATGGATAT
1	VSPXIII	1513	CGGTTGGT	22	VSP425	1792	AAAGATTT
1	VSPXIII	1540	TCGTCGGT	9	VSP425	1794	AGATTTAA
7	VSPXIII	1557	CCGTATCG	5	VSP425	1800	AATATTTC
4	VSPXIII	1565	CCGACGGA	23	VSP425	1810	TTTAACAA
1	VSPXIII	1579	CTGTCGGT	66	VSP425	1814	ACAATATA
4	VSPXIII	1592	CCGACAGA	67	VSP425	1846	AATTGGCC
1	VSPXIII	1619	CCATCGGT	81	VSP425	1857	TCGCTAGA
4	VSPXIII	1635	CCGATGAA	24	VSP425	1866	GATCTCTA
36	VSPXIII	1649	CTGCTGGT	2	VSP425	1870	TCTATATA
1	VSPXIII	1661	CCGTTGGT	68	VSP425	1881	TCACATGA
62	VSPXIII	1669	TTTCGCCG	25	VSP425	1909	AACACTTG
9	VSPXIII	1694	GGGCTTTC	41	VSP425	1921	GCTCTAAA
12	VSPXIII	1729	TCACTTGA	24	VSP425	1972	GATCTCTA
8	VSPXIII	1749	CGTCTCAC	87	VSP840	20	ATTGACTA
28	VSPXIII	1789	TGAGGTGA	37	VSP840	54	TATTGTTC
23	VSPXIII	1818	GGATATGA	48	VSP840	288	CATATATA
10	VSPXIII	1857	AAAAAAAA	45	VSP840	341	TCACAATT
7	VSPXIII	1876	CCGTTTCG	77	VSP840	368	AAAAACTT
72	VSPXIII	1890	GATCTCTA	90	VSP840	379	CACAAGTT
12	VSPXIII	1905	TCACATGA	53	VSP840	403	TAATTATT
19	VSPXIII	1913	GCAACACC	14	VSP840	427	TCACTTGA
6	VSPXIII	1937	CTTGCATT	40	VSP840	540	GAACTTAT
8	VSPXIII	1956	CGTCTCTC	45	VSP840	561	TCACAATT
72	VSPXIII	1972	GATCTCTA	70	VSP840	586	AAACATTT
74	WIN4	58	GGTTCGTG	95	VSP840	587	AACATTTT
31	WIN4	68	GCCATCCC	30	VSP840	618	TAGAATTG
5	WIN4	117	GCTGCATC	90	VSP840	750	AACAAGTT
9	WIN4	150	GGGCATTC	15	VSP840	768	TTTCAATT
55	WIN4	217	TGTTGTCA	98	VSP840	1022	TTCAAGTA
6	WIN4	235	CATGCATG	52	VSP840	1042	ATTTTCAA
53	WIN4	243	TTGCCAGC	58	VSP840	1171	TTTAAGAT
66	WIN4	268	CCACCCTT	31	VSP840	1220	AAAGTTTT
6	WIN4	334	CCTCCATG	42	VSP840	1227	TAATTCAA
11	WIN4	354	AGAAGATG	11	VSP840	1229	ATTCAAAT
6	WIN4	407	CCTGCATG	31	VSP840	1369	AAAGTTTT
79	WIN4	426	CCGCCATC	3	VSP840	1462	AAATTATG
55	WIN4	455	TGTTGTGA	34	VSP840	1526	AAAATGTT
27	WIN4	499	TCCTCCGC	83	VSP840	1530	TGTTACAA
14	WIN4	510	CCTTGGGG	40	VSP840	1556	TAACTTAT
6	WIN4	530	CATCCATG	8	VSP840	1650	GTAATTAC
6	WIN4	544	CATCCATG	31	VSP840	1663	AAAGTTTC
80	WIN4	560	CGAACCTC	14	VSP840	1675	TCACTTGA
51	WIN4	640	CCCCGACA	79	VSP840	1687	TAGCTTAA
18	WIN4	749	ATCACAAC	15	VSP840	1707	TTTCAAGT
20	WIN4	786	GGACCCGT	20	VSP840	1709	TCAAGTTT
18	WIN4	816	ATCACAAC	19	VSP840	1759	ATGGATAT
55	WIN4	1077	TGTTGTGA	22	VSP840	1768	AAAGATTT
11	WIN4	1124	AGAAGAGG	9	VSP840	1770	AGATTTAA
2	WIN4	1132	GGGAGAGA	80	VSP840	1783	CATGTCAA
2	WIN4	1141	GGGATGGG	66	VSP840	1790	ACAATATA
5	WIN4	1155	GCTGCAGT	93	VSP840	1818	ATTAATTG
2	WIN4	1165	GGGAGGGG	67	VSP840	1821	AATTGGCC
2	WIN4	1179	GGGATGGG	81	VSP840	1832	TCGCTAGA
11	WIN4	1189	AGAAGAAG	24	VSP840	1841	GATCTCTA
11	WIN4	1216	AGAGGAAG	2	VSP840	1845	TCTATATA
2	WIN4	1232	GGCAGAGG	68	VSP840	1856	TCACATGA
4	WIN4	1257	CCGATGGA	25	VSP840	1884	AACACTTG
1	WIN4	1283	CTGTCGGT	41	VSP840	1896	GCTCTAAA
1	WIN4	1295	CCGTCGGT	12	VSP87A	150	AATCTTTA
1	WIN4	1307	CCACCGGT	21	VSP87A	155	TTAAAACT
26	WIN4	1330	CTGTACGG	6	VSP87A	157	AAAACTTT
1	WIN4	1366	CCGTCGGT	34	VSP87A	200	AAAATGTT
68	WIN4	1393	TCCACGTC	60	VSP87A	247	TCTGACAT
18	WIN4	1401	ATCACACC	6	VSP87A	269	AATACTTT
1	WIN4	1437	CTGTCGGT	12	VSP87A	284	AATCTTTA
1	WIN4	1449	CGGTCGGT	31	VSP87A	384	AAAGTTTT
4	WIN4	1462	CCGACGAA	85	VSP87A	397	AACATGTA
1	WIN4	1476	CCGTCGGT	21	VSP87A	402	GTAAAACT
7	WIN4	1493	CCGTATCG	11	VSP87A	432	ATTCAAAT
4	WIN4	1501	CCAACGGA	69	VSP87A	437	AATATTGT
1	WIN4	1515	CTGTCGGT	99	VSP87A	453	AATATATC
4	WIN4	1528	CCGACAGA	64	VSP87A	465	ATGCATTT
1	WIN4	1555	CCATCGGT	11	VSP87A	591	GTTCAAAT
4	WIN4	1571	CCGATGAA	57	VSP87A	647	ATTTCAAA
1	WIN4	1597	CCGTTGGT	97	VSP87A	648	TTTCAAAA
62	WIN4	1605	TTTCGCCG	87	VSP87A	682	ATTGACTC
21	WIN4	1619	TGGTAGTG	87	VSP87A	762	ATTGACTT
9	WIN4	1630	GGGCTTTC	58	VSP87A	811	TTTAAGAA
12	WIN4	1663	TCACTTGA	71	VSP87A	932	TACAAATT
8	WIN4	1683	CGTCTCAC	15	VSP87A	1033	TTTCAAGT
3	WIN4	1707	TTTTTTTT	43	VSP87A	1163	TTGACAAA
3	WIN4	1721	TTTTTTTT	87	VSP87A	1209	ATTGACTC
3	WIN4	1729	TTTTTTTT	32	VSP87A	1278	TTCTTGAA
28	WIN4	1738	TGAGGTGA	96	VSP87A	1283	GAAATATT
23	WIN4	1767	GGATATGA	73	VSP87A	1286	ATATTCAG
10	WIN4	1806	AAAAAAAA	39	VSP87A	1295	TTTACAAA
7	WIN4	1830	CCGTTTCG	14	VSP87A	1317	TCACTTGA
72	WIN4	1844	GATCTCTA	75	VSP87A	1334	TATACTCA
12	WIN4	1859	TCACATGA	23	VSP87A	1342	TTTAACAA
19	WIN4	1867	GCAACACC	94	VSP87A	1353	TTCTTAAA
6	WIN4	1891	CTTGCATT	54	VSP87A	1388	ATATGATT
8	WIN4	1910	CGTCTCTC	13	VSP87A	1415	ATTACATT
16	WIN4	1919	CGCCTCGG	64	VSP87A	1806	ATGCATTG
39	WIN4	1938	GTCGAGCG	72	VSP87A	1927	GTATGTTA
21	WIN4	1952	TGGTAGTG	6	VSPXIII	28	AATACTTC
21	WIN4	1964	TGGTTGGG	100	VSPXIII	166	TTTCAATA
36	WIN4	1972	CTGCTGGT	59	VSPXIII	193	ATCTGCAT
				60	VSPXIII	229	TCTGACAT
				89	VSPXIII	295	ATTTCCAA
				47	VSPXIII	301	AACTTCAT
				82	VSPXIII	369	CAAATAGT
				38	VSPXIII	407	TCCATGAA
				83	VSPXIII	436	TGTTACAA
				36	VSPXIII	448	TTGATGCA
				77	VSPXIII	455	AGAAACTT
				44	VSPXIII	507	TAAAATTC
				46	VSPXIII	522	TAAATGTT
				10	VSPXIII	531	TGAAATTA
				83	VSPXIII	555	CGTTACAA
				38	VSPXIII	603	TCCATGAA
				84	VSPXIII	636	CTCTATAA
				3	VSPXIII	643	AAATTATG
				85	VSPXIII	656	AACATGTA
				17	VSPXIII	663	ATTAATTA
				17	VSPXIII	667	ATTAACTA
				69	VSPXIII	699	AATATTGG
				72	VSPXIII	743	TTATGTTA
				73	VSPXIII	752	ATATTCAT
				51	VSPXIII	757	CATTATCA
				4	VSPXIII	758	ATTATCAA
				50	VSPXIII	761	ATCAATTA
				4	VSPXIII	765	ATTATCAA
				35	VSPXIII	774	TATCAACT
				71	VSPXIII	793	TACAAATT
				27	VSPXIII	799	TTTATACA
				18	VSPXIII	802	ATACATAT
				48	VSPXIII	805	CATATATA
				30	VSPXIII	839	TAGAATTG
				74	VSPXIII	874	AAACTATT
				42	VSPXIII	914	TAATTCAA
				31	VSPXIII	924	AAAGTTTC
				62	VSPXIII	928	TTTCAACA
				56	VSPXIII	932	AACAATTT
				39	VSPXIII	937	TTTACAAA
				23	VSPXIII	954	TTTAACAA
				27	VSPXIII	991	ATTATACA
				43	VSPXIII	1017	TTGACAAA
				18	VSPXIII	1056	ATACATAT
				75	VSPXIII	1061	TATACTAA
				44	VSPXIII	1077	TAAAATTC
				45	VSPXIII	1083	TCACAATT
				46	VSPXIII	1090	TAAATGTT
				21	VSPXIII	1096	TTAAAACT
				76	VSPXIII	1113	ATATTTAC
				77	VSPXIII	1178	AGAAACTT
				26	VSPXIII	1318	TTACCGAT
				63	VSPXIII	1347	CCATCGGT
				1	VSPXIII	1351	CGGTATAC
				1	VSPXIII	1434	CGGTATAA
				2	VSPXIII	1491	ACTATATA
				1	VSPXIII	1517	TGGTATAT
				40	VSPXIII	1531	GAACTTAT
				1	VSPXIII	1544	CGGTATAG
				78	VSPXIII	1569	CGGATATT
				1	VSPXIII	1583	CGGTATAT
				88	VSPXIII	1587	ATATACCG
				63	VSPXIII	1619	CCATCGGT
				26	VSPXIII	1632	TTACCGAT
				15	VSPXIII	1698	TTTCAAGT
				98	VSPXIII	1699	TTCAAGTA
				28	VSPXIII	1702	AAGTAATT
				8	VSPXIII	1704	GTAATTAC
				13	VSPXIII	1707	ATTACATT
				31	VSPXIII	1717	AAAGTTTT
				14	VSPXIII	1729	TCACTTGA
				79	VSPXIII	1741	TAGCTTAA
				15	VSPXIII	1757	TTTCAAGT
				20	VSPXIII	1759	TCAAGTTT
				19	VSPXIII	1816	ATGGATAT
				22	VSPXIII	1825	AAAGATTT
				9	VSPXIII	1827	AGATTTAA
				5	VSPXIII	1833	AATATTTC
				80	VSPXIII	1840	CATGTCAA
				66	VSPXIII	1847	ACAATATA
				67	VSPXIII	1870	AATTGGCC
				81	VSPXIII	1881	TCGCTAGA
				24	VSPXIII	1890	GATCTCTA
				2	VSPXIII	1894	TCTATATA
				68	VSPXIII	1905	TCACATGA
				25	VSPXIII	1933	AACACTTG
				41	VSPXIII	1945	GCTCTAAA
				24	VSPXIII	1972	GATCTCTA
				100	WIN4	95	TTTCAATA
				59	WIN4	122	ATCTGCAT
				60	WIN4	158	TCTGACAT
				89	WIN4	224	ATTTCCAA
				47	WIN4	230	AACTTCAT
				82	WIN4	298	CAAATAGT
				38	WIN4	336	TCCATGAA
				64	WIN4	359	ATGCATCG
				83	WIN4	365	CGTTACAA
				36	WIN4	377	TTGATGCA
				44	WIN4	436	TAAAATTC
				46	WIN4	451	TAAATGTT
				10	WIN4	460	TGAAATTA
				83	WIN4	484	CGTTACAA
				38	WIN4	532	TCCATGAA
				38	WIN4	546	TCCATGAC
				84	WIN4	565	CTCTATAA
				3	WIN4	572	AAATTATG
				85	WIN4	585	AACATGTA
				17	WIN4	592	ATTAATTA
				69	WIN4	628	AATATTGG
				73	WIN4	677	ATATTCAT
				51	WIN4	682	CATTATCA
				5	WIN4	683	ATTATCAA
				50	WIN4	686	ATCAATTA
				4	WIN4	690	ATTATCAA
				50	WIN4	693	ATCAACTA
				35	WIN4	699	TATCAACT
				35	WIN4	706	TATCAACG
				71	WIN4	718	TACAAATT
				27	WIN4	724	TTTATACA
				18	WIN4	727	ATACATAT
				48	WIN4	730	CATATATA
				30	WIN4	764	TAGAATTG
				74	WIN4	799	AAACTATT
				42	WIN4	839	TAATTCAA
				31	WIN4	849	AAAGTTTC
				62	WIN4	853	TTTCAACA
				56	WIN4	857	AACAATTT
				39	WIN4	862	TTTACAAA
				23	WIN4	879	TTTAACAA
				27	WIN4	916	ATTATACA
				43	WIN4	942	TTGACAAA
				18	WIN4	981	ATACATAT
				75	WIN4	986	TATACTAA
				44	WIN4	1002	TAAAATTC
				45	WIN4	1008	TCACAATT
				46	WIN4	1015	TAAATGTT
				21	WIN4	1021	TTAAAACT
				76	WIN4	1038	ATATTTAC
				86	WIN4	1041	TTTACTTA
				77	WIN4	1102	AGAAACTT
				1	WIN4	1238	GGGTATAT
				87	WIN4	1246	ATTGACTT
				26	WIN4	1254	TTACCGAT
				1	WIN4	1287	CGGTATAC
				78	WIN4	1335	CGGATATC
				1	WIN4	1370	CGGTATAA
				2	WIN4	1427	ACTATATA
				1	WIN4	1453	CGGTATAT
				88	WIN4	1457	ATATACCG
				40	WIN4	1467	GAACTTAT
				1	WIN4	1480	CGGTATAG
				78	WIN4	1505	CGGATATT
				1	WIN4	1519	CGGTATAT
				88	WIN4	1523	ATATACCG
				63	WIN4	1555	CCATCGGT
				26	WIN4	1568	TTACCGAT
				3	WIN4	1580	AAATTATG
				15	WIN4	1634	TTTCAAGT
				98	WIN4	1635	TTCAAGTA
				28	WIN4	1638	AAGTAATT
				8	WIN4	1640	GTAATTAC
				13	WIN4	1643	ATTACATT
				14	WIN4	1663	TCACTTGA
				79	WIN4	1675	TAGCTTAA
				15	WIN4	1691	TTTCAAGT
				20	WIN4	1693	TCAAGTTT
				19	WIN4	1765	ATGGATAT
				22	WIN4	1774	AAAGATTT
				9	WIN4	1776	AGATTTAA
				5	WIN4	1782	AATATTTC
				80	WIN4	1789	CATGTCAA
				66	WIN4	1796	ACAATATA
				67	WIN4	1824	AATTGGCC
				81	WIN4	1835	TCGCTAGA
				24	WIN4	1844	GATCTCTA
				2	WIN4	1848	TCTATATA
				68	WIN4	1859	TCACATGA
				25	WIN4	1887	AACACTTG
				41	WIN4	1899	GCTCTAAA
				61	WIN4	1926	GATTTCTA
