# Supplementary material for: Elucidating the evolutionary history and expression patterns of nucleoside phosphorylase paralogs (vegetative storage proteins) in Populus and the plant kingdom
Source: BMC Plant Biol. 2013 Aug 19;13:118. doi: 10.1186/1471-2229-13-118 (PMC3751785; doi:10.1186/1471-2229-13-118)
Supplement: Additional file 7: Table S4 — Output from PlantPAN. Includes the cis-regulatory element sequence, NP-like gene following the promoter region, regulatory element name, location within the promoter region, database element was retrieved from and functional category. [file 1471-2229-13-118-S7.xlsx]

## Sheet: Sheet1
Promoter region of gene	CRE name	Location within promoter region (bp)	CRE sequence	Species	Database
WIN4B	ATHB-9	988	AAAAAAAATGATAAAATCC	Arabidopsis	TRANSFAC
VSPXIII	PIF3	1453	AAAATCCACGTCATCACA	Arabidopsis	TRANSFAC
WIN4A	PIF3	1389	AAAATCCACGTCATCACA	Arabidopsis	TRANSFAC
WIN4B	PIF3	1330	AAAATCCACGTCATCACA	Arabidopsis	TRANSFAC
PNI288	AGL3	694	AACCCCATAGAAAAAAAA	Arabidopsis	TRANSFAC
BSP C	ANT	514	AACTCTCCCCGAAG	Arabidopsis	TRANSFAC
VSP840	ATHB-9	1579	ATCTTGCATGATCATGAAA	Arabidopsis	TRANSFAC
VSP425	ATHB-9	1664	ATCTTGCATGATCATGGAA	Arabidopsis	TRANSFAC
VSPXIII	PIF3	1381	ATGTGCCACGTCACTATA	Arabidopsis	TRANSFAC
WIN4A	PIF3	1317	ATGTGTCACGTCACTGTA	Arabidopsis	TRANSFAC
WIN4B	PIF3	1258	ATGTGTCACGTCACTGTA	Arabidopsis	TRANSFAC
PNI288	RAV1	1884	CCACAACACACA	Arabidopsis	TRANSFAC
PNI288	AG	1647	CTCACCAAACCCACAATC	Arabidopsis	TRANSFAC
NP860	CDC5	583	GCATCAGCATA	Arabidopsis	TRANSFAC
NP860	CDC5	577	GCATCAGCATC	Arabidopsis	TRANSFAC
BSP C	ATHB-9	1826	GGCATCCATGATAGGTCCA	Arabidopsis	TRANSFAC
BSP A	RAV1	94	GGCCAACAAAAA	Arabidopsis	TRANSFAC
VSPXIII	ANT	705	GGTTTACCCCGACA	Arabidopsis	TRANSFAC
WIN4A	ANT	634	GGTTTACCCCGACA	Arabidopsis	TRANSFAC
WIN4B	ANT	574	GGTTTACCCCGACA	Arabidopsis	TRANSFAC
VSPXIII	RAV1	389	TACCAACACAGG	Arabidopsis	TRANSFAC
WIN4A	RAV1	318	TACCAACACAGG	Arabidopsis	TRANSFAC
WIN4B	RAV1	258	TACCAACACAGG	Arabidopsis	TRANSFAC
VSPXIII	RAV1	781	TATCAACATCCA	Arabidopsis	TRANSFAC
VSPXIII	RAV1	892	TCACAACACATC	Arabidopsis	TRANSFAC
WIN4A	RAV1	817	TCACAACACATC	Arabidopsis	TRANSFAC
WIN4B	RAV1	757	TCACAACACATC	Arabidopsis	TRANSFAC
PNI288	O2	679	TCATTAGACCGAGAGA	Maize	TRANSFAC
NP880	O2	219	TCATTGGCGGCTTTTT	Maize	TRANSFAC
VSP87A	O2	1027	TCATTGTTTCAAGTGA	Maize	TRANSFAC
VSP840	O2	1920	TCATTTCAGCACCCTA	Maize	TRANSFAC
BSP A	ANT	659	TCCCCCGCCCGACA	Arabidopsis	TRANSFAC
WIN4A	PIF3	1080	TGTGACCACGTACAAAAG	Arabidopsis	TRANSFAC
WIN4B	PIF3	1021	TGTGACCACGTACAAAAG	Arabidopsis	TRANSFAC
VSPXIII	PIF3	1156	TGTGACCACGTACGAAAG	Arabidopsis	TRANSFAC
BSP C	RAV1	1395	TTACAACATCCT	Arabidopsis	TRANSFAC
VSPXIII	HMG-IY	1875	AAAAAAAAAAAGAAAT	Pea	JASPER
VSP87A	HMG-IY	1504	AAAAAAAAATAATAAT	Pea	JASPER
PNI288	HMG-IY	711	AAAAAAAAATCAAAAT	Pea	JASPER
WIN4A	HMG-IY	1826	AAAAAAAAGAAAAAGA	Pea	JASPER
WIN4B	HMG-IY	1767	AAAAAAAAGAAAAAGA	Pea	JASPER
NP157	HMG-IY	389	AAAAAGAGAAAAAAAA	Pea	JASPER
NP157	HMG-IY	390	AAAAGAGAAAAAAAAC	Pea	JASPER
NP157	HMG-IY	891	AAATAGAAAAAAAAAA	Pea	JASPER
NP157	HMG-IY	892	AATAGAAAAAAAAAAA	Pea	JASPER
PNI288	HMG-IY	1608	AATTAAAAAAAAAAGA	Pea	JASPER
PNI288	HMG-IY	610	AATTGAAAAAAAAAAC	Pea	JASPER
PNI288	HMG-IY	1141	AATTGGAAAAAAAAGT	Pea	JASPER
VSP87A	HMG-IY	1863	AGAAAAAGAAAAAAAA	Pea	JASPER
NP880	HMG-IY	1916	CAAGAAATAAAAAAAA	Pea	JASPER
WIN4A	RYREPEATVFLEB4	237	CATGCATG	bean/soybean/rice/Arabidopsis	PLACE
WIN4B	RYREPEATVFLEB4	177	CATGCATG	bean/soybean/rice/Arabidopsis	PLACE
VSPXIII	UPRMOTIFIAT	1400	CCACGTCA	Arabidopsis	PLACE
VSPXIII	UPRMOTIFIAT	1472	CCACGTCA	Arabidopsis	PLACE
WIN4A	UPRMOTIFIAT	1408	CCACGTCA	Arabidopsis	PLACE
WIN4B	UPRMOTIFIAT	1349	CCACGTCA	Arabidopsis	PLACE
VSPXIII	UPRE2AT	1472	CCACGTCATC	Arabidopsis	PLACE
WIN4A	UPRE2AT	1408	CCACGTCATC	Arabidopsis	PLACE
WIN4B	UPRE2AT	1349	CCACGTCATC	Arabidopsis	PLACE
PNI288	HMG-IY	705	CCATAGAAAAAAAAAT	Pea	JASPER
VSP87A	HMG-IY	1864	GAAAAAGAAAAAAAAT	Pea	JASPER
WIN4A	HMG-IY	1823	TAAAAAAAAAAGAAAA	Pea	JASPER
WIN4B	HMG-IY	1764	TAAAAAAAAAAGAAAA	Pea	JASPER
WIN4A	HMG-IY	1820	TATTAAAAAAAAAAGA	Pea	JASPER
WIN4B	HMG-IY	1761	TATTAAAAAAAAAAGA	Pea	JASPER
PNI288	HMG-IY	835	TCATAGAAAAAAAAAA	Pea	JASPER
PNI288	Athb-1	1751	AAAAAATTATCACA	Arabidopsis	TRANSFAC
PNI288	Athb-1	1545	AAAAAATTATGAAG	Arabidopsis	TRANSFAC
WIN4A	Athb-1	1577	AAAAAATTATGCTG	Arabidopsis	TRANSFAC
WIN4B	Athb-1	1518	AAAAAATTATGCTG	Arabidopsis	TRANSFAC
NP157	MYB.ph3	500	AAACAATTT	Petunia	JASPER
BSP B	MYB.ph3	1419	AAACTAATT	Petunia	JASPER
WIN4A	MYB.ph3	807	AAACTATTA	Petunia	JASPER
WIN4B	MYB.ph3	747	AAACTATTA	Petunia	JASPER
VSPXIII	Athb-1	874	AAACTATTATTTAT	Arabidopsis	TRANSFAC
WIN4A	Athb-1	799	AAACTATTATTTAT	Arabidopsis	TRANSFAC
WIN4B	Athb-1	739	AAACTATTATTTAT	Arabidopsis	TRANSFAC
BSP A	MYB.ph3	1506	AAACTATTT	Petunia	JASPER
BSP B	MYB.ph3	1093	AAACTATTT	Petunia	JASPER
VSP87A	ATHB-9	752	AAAGAACATGATTGACTTA	Arabidopsis	TRANSFAC
NP157	MYB.Ph3	572	AAAGTTTAGTTCC	Petunia	TRANSFAC
NP860	Athb-1	1628	AAATAATTATCACT	Arabidopsis	TRANSFAC
PNI288	Athb-1	1786	AAATAATTATTAAT	Arabidopsis	TRANSFAC
NP880	Athb-1	1200	AAATAATTATTTGT	Arabidopsis	TRANSFAC
BSP A	AG	1342	AAATCCAAATACTTCGTA	Arabidopsis	TRANSFAC
VSPXIII	bZIP910	643	AAATTATGACGA	Snapdragon	TRANSFAC
WIN4A	bZIP910	572	AAATTATGACGA	Snapdragon	TRANSFAC
WIN4B	bZIP910	512	AAATTATGACGA	Snapdragon	TRANSFAC
NP860	MYB.Ph3	1589	AACAAATAGTTAA	Petunia	TRANSFAC
WIN4A	MYB.Ph3	296	AACAAATAGTTCT	Petunia	TRANSFAC
WIN4B	MYB.Ph3	236	AACAAATAGTTCT	Petunia	TRANSFAC
NP157	Athb-1	1081	AACCAATTATATTT	Arabidopsis	TRANSFAC
NP157	Athb-1	758	AACTAATTATAAAA	Arabidopsis	TRANSFAC
PNI288	Athb-1	1082	AATAAATTATGAAA	Arabidopsis	TRANSFAC
PNI288	Athb-1	914	AATAAATTATGAAG	Arabidopsis	TRANSFAC
PNI288	Athb-1	60	AATATATTATGATA	Arabidopsis	TRANSFAC
NP860	Athb-1	1859	AATATATTATTTAA	Arabidopsis	TRANSFAC
NP870	Athb-1	1659	AATATATTATTTTA	Arabidopsis	TRANSFAC
NP880	Athb-1	1170	AATTAATTATTTTG	Arabidopsis	TRANSFAC
NP870	ATHB-9	1502	AATTTATATGATTTAGATG	Arabidopsis	TRANSFAC
VSPXIII	Athb-1	986	ACAAAATTATACAT	Arabidopsis	TRANSFAC
WIN4A	Athb-1	911	ACAAAATTATACAT	Arabidopsis	TRANSFAC
WIN4B	Athb-1	851	ACAAAATTATACAT	Arabidopsis	TRANSFAC
VSPXIII	AGL3	786	ACATCCATACAAATTTAT	Arabidopsis	TRANSFAC
PNI288	Athb-1	1095	ACCTAATTATCAAT	Arabidopsis	TRANSFAC
WIN4A	AGL3	711	ACGTCCATACAAATTTAT	Arabidopsis	TRANSFAC
WIN4B	AGL3	651	ACGTCCATACAAATTTAT	Arabidopsis	TRANSFAC
VSP840	AG	531	ACTACCAAAGAACTTATT	Arabidopsis	TRANSFAC
NP860	SQUA	1717	ACTTAATTAGAAAA	Snapdragon	JASPER
BSP A	ARR10	955	AGATTTTA	Arabidopsis	JASPER
BSP B	ARR10	527	AGATTTTA	Arabidopsis	JASPER
BSP B	ARR10	1251	AGATTTTA	Arabidopsis	JASPER
BSP B	ARR10	1634	AGATTTTA	Arabidopsis	JASPER
NP870	ARR10	1419	AGATTTTA	Arabidopsis	JASPER
BSP B	MYB.Ph3	1618	AGATTTTAGTTTT	Petunia	TRANSFAC
NP860	ARR10	1052	AGATTTTG	Arabidopsis	JASPER
NP880	ARR10	1335	AGATTTTG	Arabidopsis	JASPER
BSP A	Athb-1	803	AGGAAATTATCAAA	Arabidopsis	TRANSFAC
BSP B	Athb-1	379	AGTAAATTATCAAA	Arabidopsis	TRANSFAC
VSPXIII	Athb-1	640	ATAAAATTATGACG	Arabidopsis	TRANSFAC
WIN4A	Athb-1	569	ATAAAATTATGACG	Arabidopsis	TRANSFAC
WIN4B	Athb-1	509	ATAAAATTATGACG	Arabidopsis	TRANSFAC
VSP840	Athb-1	1459	ATAAAATTATGTAA	Arabidopsis	TRANSFAC
NP157	Athb-1	846	ATAGAATTATAGGT	Arabidopsis	TRANSFAC
BSP A	Athb-1	163	ATATAATTATTTAT	Arabidopsis	TRANSFAC
PNI288	ATHB-9	61	ATATATTATGATATAAAAT	Arabidopsis	TRANSFAC
BSP B	AG	933	ATATCCAAATACTTCGTA	Arabidopsis	TRANSFAC
NP157	Athb-1	1175	ATCATATTATAAAA	Arabidopsis	TRANSFAC
PNI288	ATHB-9	277	ATGAATTATGATTATACGA	Arabidopsis	TRANSFAC
BSP B	MYB.Ph3	99	ATTAACTAGTTGC	Petunia	TRANSFAC
VSP87A	Athb-1	1415	ATTACATTATTCAT	Arabidopsis	TRANSFAC
BSP A	Athb-1	1650	ATTTAATTATCAAG	Arabidopsis	TRANSFAC
VSP425	Athb-1	147	ATTTAATTATTTTA	Arabidopsis	TRANSFAC
NP157	ERELEE4	1533	ATTTCAAA	tomato/carnation/Lycopersicon	PLACE
NP157	ERELEE4	1833	ATTTCAAA	tomato/carnation/Lycopersicon	PLACE
NP870	ERELEE4	1923	ATTTCAAA	tomato/carnation/Lycopersicon	PLACE
PNI288	ERELEE4	941	ATTTCAAA	tomato/carnation/Lycopersicon	PLACE
VSP87A	ERELEE4	653	ATTTCAAA	tomato/carnation/Lycopersicon	PLACE
VSP87A	CIACADIANLELHC	455	CAAATATATC	tomato	PLACE
VSP840	Athb-1	400	CACTAATTATTAAA	Arabidopsis	TRANSFAC
NP880	MYB.Ph3	309	CATAAATAGTTTG	Petunia	TRANSFAC
NP870	Athb-1	1138	CATATATTATAACT	Arabidopsis	TRANSFAC
PNI288	Athb-1	276	CATGAATTATGATT	Arabidopsis	TRANSFAC
PNI288	C8GCARGAT	1924	CATTAATTAG	Arabidopsis	PLACE
PNI288	CARGCW8GAT	1924	CATTAATTAG	Arabidopsis	PLACE
PNI288	GMHDLGMVSPB	1924	CATTAATTAG	soybean	PLACE
VSPXIII	RAV1	652	CGACAACATGTA	Arabidopsis	TRANSFAC
WIN4A	RAV1	581	CGACAACATGTA	Arabidopsis	TRANSFAC
WIN4B	RAV1	521	CGACAACATGTA	Arabidopsis	TRANSFAC
NP880	Athb-1	1412	CGGTAATTATTTTG	Arabidopsis	TRANSFAC
BSP A	Athb-1	1816	CGTCAATTATAACA	Arabidopsis	TRANSFAC
BSP B	Athb-1	1816	CGTCAATTATAACA	Arabidopsis	TRANSFAC
NP880	C8GCARGAT	1737	CTAATTATTG	Arabidopsis	PLACE
NP880	CARGCW8GAT	1737	CTAATTATTG	Arabidopsis	PLACE
VSP840	AG	1363	CTACCCAAAGTTTTGTAA	Arabidopsis	TRANSFAC
NP157	ATHB-9	801	CTAGGATATGATTTGTTCG	Arabidopsis	TRANSFAC
BSP C	AGL3	1532	CTCACCATATTTCATTCA	Arabidopsis	TRANSFAC
VSP840	bZIP910	426	CTCACTTGACGC	Snapdragon	TRANSFAC
BSP C	Athb-1	1573	CTCATATTATTTCT	Arabidopsis	TRANSFAC
NP870	C8GCARGAT	1940	CTTAATTAAG	Arabidopsis	PLACE
NP870	CARGCW8GAT	1940	CTTAATTAAG	Arabidopsis	PLACE
NP157	Athb-1	48	CTTACATTATAATT	Arabidopsis	TRANSFAC
NP157	SQUA	291	CTTTTTTAAGAAAA	Snapdragon	JASPER
BSP A	Athb-1	1309	GAAAAATTATGGAA	Arabidopsis	TRANSFAC
PNI288	Athb-1	116	GAAATATTATATTA	Arabidopsis	TRANSFAC
VSPXIII	MYB.Ph3	367	GACAAATAGTTAT	Petunia	TRANSFAC
NP870	Athb-1	1079	GACTAATTATCGGC	Arabidopsis	TRANSFAC
BSP B	Athb-1	900	GAGAAATTATGGAA	Arabidopsis	TRANSFAC
VSP87A	RAV1	393	GAGCAACATGTA	Arabidopsis	TRANSFAC
NP870	ATHB-9	1261	GATAAATATGATTTGCCTT	Arabidopsis	TRANSFAC
BSP C	ATHB-9	1826	GGCATCCATGATAGGTCCA	Arabidopsis	TRANSFAC
BSP A	Athb-1	1220	GTTAAATTATACAT	Arabidopsis	TRANSFAC
VSP425	Athb-1	1198	GTTGGATTATGCTC	Arabidopsis	TRANSFAC
NP860	Athb-1	671	GTTTCATTATCAAC	Arabidopsis	TRANSFAC
NP157	MYB.ph3	764	TAACTAATT	Petunia	JASPER
VSP425	AGL3	572	TAAGCCATAAAACATTTC	Arabidopsis	TRANSFAC
VSP425	Athb-1	47	TAATAATTATATGA	Arabidopsis	TRANSFAC
PNI288	ATHB-5	1789	TAATTATTA	Arabidopsis	TRANSFAC
VSP425	ATHB-5	1566	TAATTATTA	Arabidopsis	TRANSFAC
VSP840	ATHB-5	403	TAATTATTA	Arabidopsis	TRANSFAC
VSP840	ATHB-5	1480	TAATTATTA	Arabidopsis	TRANSFAC
VSP425	Athb-1	1566	TAATTATTATATTT	Arabidopsis	TRANSFAC
VSP840	Athb-1	1480	TAATTATTATCTTT	Arabidopsis	TRANSFAC
NP880	ATHB-5	1721	TAATTATTG	Arabidopsis	TRANSFAC
BSP A	ATHB-5	166	TAATTATTT	Arabidopsis	TRANSFAC
BSP B	ATHB-5	1199	TAATTATTT	Arabidopsis	TRANSFAC
NP880	ATHB-5	1173	TAATTATTT	Arabidopsis	TRANSFAC
NP880	ATHB-5	1203	TAATTATTT	Arabidopsis	TRANSFAC
NP880	ATHB-5	1415	TAATTATTT	Arabidopsis	TRANSFAC
VSP425	ATHB-5	150	TAATTATTT	Arabidopsis	TRANSFAC
VSPXIII	Athb-1	760	TATCAATTATCAAC	Arabidopsis	TRANSFAC
WIN4A	Athb-1	685	TATCAATTATCAAC	Arabidopsis	TRANSFAC
WIN4B	Athb-1	625	TATCAATTATCAAC	Arabidopsis	TRANSFAC
BSP C	Athb-1	1519	TATTAATTATCCAC	Arabidopsis	TRANSFAC
VSPXIII	Athb-1	753	TATTCATTATCAAT	Arabidopsis	TRANSFAC
WIN4A	Athb-1	678	TATTCATTATCAAT	Arabidopsis	TRANSFAC
WIN4B	Athb-1	618	TATTCATTATCAAT	Arabidopsis	TRANSFAC
NP880	O2	378	TCATTATACAGTGATT	Maize	TRANSFAC
NP860	O2	674	TCATTATCAACTGAAG	Maize	TRANSFAC
VSPXIII	O2	756	TCATTATCAATTATCA	Maize	TRANSFAC
WIN4A	O2	681	TCATTATCAATTATCA	Maize	TRANSFAC
WIN4B	O2	621	TCATTATCAATTATCA	Maize	TRANSFAC
BSP A	O2	893	TCATTCATCTTAAATA	Maize	TRANSFAC
BSP B	O2	470	TCATTCATCTTAAATA	Maize	TRANSFAC
BSP C	O2	1485	TCATTCTTGAAATAGA	Maize	TRANSFAC
PNI288	O2	298	TCATTGACTTGTTCTA	Maize	TRANSFAC
VSP87A	O2	1027	TCATTGTTTCAAGTGA	Maize	TRANSFAC
NP870	O2	1128	TCATTTAAATCATATA	Maize	TRANSFAC
VSP87A	O2	1339	TCATTTAACAAGTATT	Maize	TRANSFAC
BSP A	O2	1648	TCATTTAATTATCAAG	Maize	TRANSFAC
PNI288	O2	1934	TCATTTCAACACTACG	Maize	TRANSFAC
VSPXIII	O2	293	TCATTTCCAACTTCAT	Maize	TRANSFAC
WIN4A	O2	222	TCATTTCCAACTTCAT	Maize	TRANSFAC
WIN4B	O2	162	TCATTTCCAACTTCAT	Maize	TRANSFAC
NP880	O2	250	TCATTTCCAATCTTTT	Maize	TRANSFAC
VSP425	O2	1806	TCATTTTAACAATATA	Maize	TRANSFAC
VSPXIII	ATHB-9	603	TCCATGAATGATCATTCAT	Arabidopsis	TRANSFAC
VSP425	ATHB-9	1857	TCGCTAGATGATCTCTATA	Arabidopsis	TRANSFAC
VSP840	ATHB-9	1832	TCGCTAGATGATCTCTATA	Arabidopsis	TRANSFAC
VSPXIII	ATHB-9	1881	TCGCTAGATGATCTCTATA	Arabidopsis	TRANSFAC
WIN4A	ATHB-9	1835	TCGCTAGATGATCTCTATA	Arabidopsis	TRANSFAC
WIN4B	ATHB-9	1776	TCGCTAGATGATCTCTATA	Arabidopsis	TRANSFAC
NP157	Athb-1	726	TCTAAATTATCATA	Arabidopsis	TRANSFAC
NP880	Athb-1	375	TCTTCATTATACAG	Arabidopsis	TRANSFAC
NP157	AGL3	119	TCTTCCATATGAAATTCA	Arabidopsis	TRANSFAC
NP880	Athb-1	1718	TGCTAATTATTGTC	Arabidopsis	TRANSFAC
VSP87A	Athb-1	1930	TGTTAATTATAAGA	Arabidopsis	TRANSFAC
PNI288	Athb-1	254	TTAAAATTATGGCA	Arabidopsis	TRANSFAC
BSP A	ATHB-9	1044	TTAAATAATGATGGATATT	Arabidopsis	TRANSFAC
VSP87A	ATHB-9	1383	TTAACATATGATTGTGGGT	Arabidopsis	TRANSFAC
BSP B	Athb-1	1196	TTATAATTATTTTA	Arabidopsis	TRANSFAC
VSP425	RAV1	725	TTTCAACAACGT	Arabidopsis	TRANSFAC
VSPXIII	RAV1	928	TTTCAACAATTT	Arabidopsis	TRANSFAC
WIN4A	RAV1	853	TTTCAACAATTT	Arabidopsis	TRANSFAC
WIN4B	RAV1	793	TTTCAACAATTT	Arabidopsis	TRANSFAC
PNI288	RAV1	1937	TTTCAACACTAC	Arabidopsis	TRANSFAC
PNI288	Athb-1	177	TTTCAATTATATGT	Arabidopsis	TRANSFAC
BSP A	Athb-1	884	TTTGCATTATCATT	Arabidopsis	TRANSFAC
BSP B	Athb-1	461	TTTGCATTATCATT	Arabidopsis	TRANSFAC
VSP425	Athb-1	1563	TTTTAATTATTATA	Arabidopsis	TRANSFAC
VSP840	Athb-1	1477	TTTTAATTATTATC	Arabidopsis	TRANSFAC
VSP425	ATHB-9	80	TTTTCATATGATTTTCTTC	Arabidopsis	TRANSFAC
